# Supplementary material for: One-pot H/D exchange and low-coordinated iron electrocatalyzed deuteration of nitriles in D2O to α,β-deuterio aryl ethylamines
Source: Nat Commun. 2022 Oct 10;13:5951. doi: 10.1038/s41467-022-33779-8 (PMC9550836; doi:10.1038/s41467-022-33779-8)
Supplement: Supplementary file 3 — Source Data [file 41467_2022_33779_MOESM3_ESM.xlsx]

## Sheet: Fig. 2
Fig. 2a						Fig. 2c				Fig. 2d							Fig. 2e								Fig. 2f
	Conv. %	error bar	Sele. %	error bar		E / V vs. Hg/HgO	j / A cm-2										JCPDS 06-0609		JCPDS 33-0664						Fe2O3															LC-Fe
Fe	75.82	2.3	100	2.8			LC-Fe	Fe2O3		Raman shift / cm-1	Fe2O3	5 min	15 min	25 min	35 min		2 θ / degree		2 θ / degree		2 θ / degree	LC-Fe	Fe2O3		Binding energy / eV	Intensity / a.u.														Binding energy / eV	Intensity / a.u.
			77.42	1.3		-0.8998	0.00729	-0.00705		1000.77	643.768	1105.81	512.144	45.5455	238.278		44.673	2.0268	24.138	30	30	5734.05	1721.35		740.3	7021.08	--	--	--	--	--	--	--	--	--	--	--	--		741.5	9161.37	9283.33	9161.37	9161.54	9161.37	9181.11	9164.49	9161.37	9164.23
			64.29	2.1		-0.89979	0.00718	-0.00709		999.568	603.951	1105.62	474.435	98.1957	225.698		65.021	1.4332	33.152	100	30.01	4764.02	1690.31		740.25	7023.82	--	--	--	--	--	--	--	--	--	--	--	--		741.45	8980.53	9284.21	9161.37	9161.54	9161.37	9181.21	9164.5	9161.37	9164.24
Pt	80.69	2	100	3.8		-0.89986	0.00709	-0.00713		998.373	628.921	1191.11	511.968	119.482	234.017		82.333	1.1702	35.611	70	30.02	5457.23	1946.75		740.2	7092.81														741.4	8904.5	9285.62	9161.9	9162.07	9161.9	9181.83	9165.05	9161.9	9164.79
			48.46	2.1		-0.90017	0.00697	-0.00713		997.176	572.408	1065.55	505.613	57.1896	240.244		98.945	1.0134	39.276	3	30.03	5270.67	1864.03		740.15	6884.89														741.35	9284.49	9287.28	9162.66	9162.83	9162.66	9182.68	9165.81	9162.66	9165.56
			39.56	2.3		-0.90064	0.00686	-0.00712		995.979	616.173	1148.92	518.06	78.4769	244.381		116.385	0.9064	40.854	20	30.04	4681.3	1902.74		740.1	7101.4														741.3	9264.88	9287.83	9162.3	9162.47	9162.3	9182.42	9165.47	9162.3	9165.22
Pd	80	3	100	2		-0.90115	0.00673	-0.00715		994.781	578.477	1071.45	513.794	145.706	254.781		137.136	0.8275	43.518	3	30.05	4875.21	1968.94		740.05	7016.46	7050.08	7014.46	7014.58	7016.88	7023.45	7014.46	7014.46	7014.46	7024.26	7017.81	7021.48	7018.38		741.25	9235.64	9288.44	9162	9162.17	9162	9182.22	9165.17	9162	9164.93
			31.22	0.8		-0.90166	0.00665	-0.00721		993.584	624.314	1065	532.5	127.295	208.801				49.479	40	30.06	5572.35	2002.05		740	6706.47	7048.83	7012.45	7012.58	7014.89	7022.02	7012.45	7012.45	7012.45	7022.31	7015.83	7019.54	7016.4		741.2	9369.51	9289.15	9161.78	9161.95	9161.78	9182.09	9164.97	9161.78	9164.73
			24.72	2.6		-0.90216	0.00656	-0.00724		992.387	572.016	1081.52	505.266	123.505	233.817				54.089	45	30.07	5100.02	1559.36		739.95	6750.06	7048.41	7011.24	7011.37	7013.68	7021.41	7011.24	7011.24	7011.24	7021.17	7014.64	7018.39	7015.22		741.15	9210.72	9289.48	9161.17	9161.34	9161.17	9181.58	9164.36	9161.17	9164.14
Mo	47	4	100	2.4		-0.90266	0.00647	-0.00722		991.189	569.831	1091.77	534.405	44.5664	210.816				56.15	1	30.08	4896.71	1842.48		739.9	6871.44	7047.91	7009.92	7010.04	7012.36	7020.72	7009.92	7009.92	7009.92	7019.91	7013.33	7017.12	7013.92		741.1	9350.83	9290.27	9161.02	9161.2	9161.02	9181.53	9164.23	9161.02	9164.01
			35.62	1.2		-0.90316	0.00641	-0.00723		989.992	598.95	1141.68	498.832	111.756	237.91				57.428	5	30.09	5730.86	1657.96		739.85	7189.89	7047.14	7008.27	7008.4	7010.73	7019.75	7008.27	7008.27	7008.27	7018.33	7011.71	7015.54	7012.31		741.05	9374.12	9290.67	9160.47	9160.64	9160.47	9181.08	9163.68	9160.47	9163.47
			12	2.3		-0.90366	0.00631	-0.00725		988.795	653.098	1099.75	517.527	74.5827	210.744				57.589	10	30.1	4846.34	1612.16		739.8	7221.72	7045.57	7005.81	7005.93	7008.27	7017.99	7005.81	7005.81	7005.81	7015.93	7009.27	7013.14	7009.87		741	9433.69	9291.01	9159.84	9160.01	9159.84	9180.55	9163.06	9159.84	9162.85
Cu	39.15	4.4	100	2.6		-0.90416	0.00625	-0.00724		987.596	577.883	1059.91	529.957	95.8437	235.743				62.449	30	30.11	4439.89	2057.93		739.75	7020.06	7043.96	7003.25	7003.38	7005.73	7016.19	7003.25	7003.25	7003.25	7013.44	7006.73	7010.65	7007.34		740.95	9586.69	9291.19	9159.03	9159.21	9159.03	9179.84	9162.27	9159.03	9162.07
			39.2	1.5		-0.90466	0.00618	-0.00723		986.396	594.47	1122.32	527.78	129.614	258.647				63.989	30	30.12	4780.02	1355.92		739.7	6974.5	7042.9	7001.2	7001.33	7003.69	7014.93	7001.2	7001.2	7001.2	7011.47	7004.71	7008.67	7005.33		740.9	9400.11	9290.92	9157.77	9157.95	9157.77	9178.68	9161.02	9157.77	9160.82
			10.11	4.1		-0.90515	0.00609	-0.00725		985.199	558.915	1076.24	527.69	100.8	204.379				66.026	<1	30.13	4638.92	1598.78		739.65	7161.64	7042.01	6999.27	6999.4	7001.77	7013.83	6999.27	6999.27	6999.27	7009.61	7002.8	7006.8	7003.43		740.85	9093.77	9291.21	9157.06	9157.24	9157.06	9178.07	9160.32	9157.06	9160.13
Ni	43.13	3.3	100	4.3		-0.90565	0.00604	-0.00728		984	600.522	1092.74	500.49	111.62	235.622				69.599	3	30.14	5428.38	1606.72		739.6	7270.05	7040.67	6996.85	6996.98	6999.36	7012.29	6996.85	6996.85	6996.85	7007.26	7000.4	7004.45	7001.05		740.8	9321.94	9292.41	9157.25	9157.42	9157.25	9178.36	9160.51	9157.25	9160.33
			11.22	0.4		-0.90615	0.00596	-0.00729		982.801	583.741	1111.31	514.999	137.03	181.377				71.935	10	30.15	4759.18	1490.23		739.55	6737.31	7039.09	6994.15	6994.28	6996.67	7010.51	6994.15	6994.15	6994.15	7004.63	6997.72	7001.82	6998.37		740.75	9176.31	9292.95	9156.76	9156.94	9156.76	9177.98	9160.04	9156.76	9159.86
			7.4	1.2		-0.90665	0.00589	-0.00731		981.602	577.388	1156.99	533.672	112.401	212.612				72.26	6	30.16	5461.95	2009.79		739.5	7141.68	7038.93	6992.81	6992.94	6995.34	7010.14	6992.81	6992.81	6992.81	7003.36	6996.4	7000.55	6997.07		740.7	9137.68	9293.93	9156.71	9156.88	9156.71	9178.03	9159.99	9156.71	9159.82
CP	29	1.6	100	1.7		-0.90715	0.00583	-0.00733		980.402	587.709	1065.08	491.895	160.731	208.407				75.428	8	30.17	5138.51	1513.91		739.45	7024.78	7037.77	6990.43	6990.56	6992.97	7008.78	6990.43	6990.43	6990.43	7001.05	6994.04	6998.23	6994.72		740.65	9534.45	9295.03	9156.76	9156.94	9156.76	9178.19	9160.06	9156.76	9159.9
			5.15	2.1		-0.90765	0.00575	-0.00732		979.203	516.762	1066.98	489.727	148.61	227.125				77.727	4	30.18	5150.48	1598.78		739.4	6879.66	7036.97	6988.34	6988.47	6990.89	7007.76	6988.34	6988.34	6988.34	6999.04	6991.98	6996.21	6992.66		740.6	9353.37	9294.98	9155.65	9155.83	9155.65	9177.18	9158.96	9155.65	9158.8
			0	0		-0.90815	0.0057	-0.00729		978.002	564.59	1091.8	516.729	144.828	256.253				78.758	2	30.19	4417.72	1636.17		739.35	6953.26	7036.59	6986.62	6986.75	6989.18	7007.17	6986.62	6986.62	6986.62	6997.39	6990.28	6994.56	6990.98		740.55	9196.05	9295.48	9155.07	9155.25	9155.07	9176.71	9158.39	9155.07	9158.24
						-0.90865	0.00563	-0.0073		976.803	589.49	1110.36	516.641	88.9665	214.549				80.709	5	30.2	4602.06	2007.67		739.3	6814.54	7036.07	6984.71	6984.84	6987.27	7006.44	6984.71	6984.71	6984.71	6995.55	6988.39	6992.72	6989.1		740.5	9255.36	9296.44	9154.95	9155.13	9154.95	9176.69	9158.28	9154.95	9158.14
						-0.90915	0.00556	-0.00735		975.602	591.471	1081.01	510.304	126.854	216.595				82.937	5	30.21	4950.92	1679.78		739.25	6750.94	7035.97	6983.15	6983.27	6985.72	7006.11	6983.15	6983.15	6983.15	6994.06	6986.85	6991.24	6987.57		740.45	9182.07	9297.25	9154.65	9154.83	9154.65	9176.5	9157.99	9154.65	9157.86
						-0.90965	0.00551	-0.00739		974.402	566.382	1109.98	556.031	93.923	212.393				84.913	7	30.22	4703.77	1872.81		739.2	7236.31	7036.09	6981.74	6981.87	6984.33	7006.01	6981.74	6981.74	6981.74	6992.74	6985.48	6989.91	6986.2		740.4	9079.9	9298.28	9154.57	9154.75	9154.57	9176.53	9157.92	9154.57	9157.8
						-0.91014	0.00543	-0.0074		973.201	607.924	1063.98	501.8	90.1542	206.111				88.539	7	30.23	4630.51	1912.51		739.15	7329.28	7035.02	6979.09	6979.22	6981.69	7004.72	6979.09	6979.09	6979.09	6990.16	6982.84	6987.33	6983.58		740.35	9251.19	9299.62	9154.79	9154.98	9154.79	9176.86	9158.16	9154.79	9158.03
						-0.91065	0.00538	-0.00741		972	601.575	1147.07	466.323	136.35	226.892				91.342	2	30.24	4698.13	1536.05		739.1	6975.19	7033.77	6976.19	6976.32	6978.79	7003.25	6976.19	6976.19	6976.19	6987.34	6979.97	6984.5	6980.72		740.3	9342.64	9300.48	9154.51	9154.69	9154.51	9176.69	9157.88	9154.51	9157.77
						-0.91115	0.00532	-0.00743		970.799	570.253	1071.94	524.524	99.2727	222.69				93.712	7	30.25	5023.41	1801.31		739.05	6922.58	7033.5	6974.19	6974.32	6976.81	7002.75	6974.19	6974.19	6974.19	6985.42	6977.99	6982.58	6978.75		740.25	9283.26	9301.08	9153.96	9154.14	9153.96	9176.25	9157.34	9153.96	9157.24
						-0.91165	0.00524	-0.00745		969.598	528.538	1090.49	501.542	85.1002	214.329				95.236	<1	30.26	4848.84	1610.74		739	6907.22	7033.43	6972.32	6972.45	6974.95	7002.45	6972.32	6972.32	6972.32	6983.63	6976.15	6980.8	6976.92		740.2	9193.97	9301.86	9153.58	9153.76	9153.58	9175.98	9156.97	9153.58	9156.87
						-0.91215	0.0052	-0.00745		968.396	605.426	1125.67	497.294	120.87	218.453				95.659	3	30.27	5227.42	1836.48		738.95	6895.18	7033.48	6970.49	6970.62	6973.13	7002.26	6970.49	6970.49	6970.49	6981.88	6974.34	6979.04	6975.13		740.15	9121.54	9302.93	9153.46	9153.64	9153.46	9175.97	9156.86	9153.46	9156.77
						-0.91265	0.00513	-0.00746		967.195	578.281	1067.23	524.254	94.2167	222.576				102.282	4	30.28	5036.1	1486.01		738.9	6884.83	7033.62	6968.68	6968.82	6971.33	7002.17	6968.68	6968.68	6968.68	6980.16	6972.56	6977.32	6973.36		740.1	9467.04	9304.22	9153.55	9153.74	9153.55	9176.18	9156.97	9153.55	9156.89
						-0.91315	0.00507	-0.00747		965.992	571.942	1075.37	503.364	25.9734	218.378				104.91	<1	30.29	5039.53	1592.15		738.85	6765.99	7033.87	6966.9	6967.03	6969.56	7002.18	6966.9	6966.9	6966.9	6978.46	6970.8	6975.62	6971.61		740.05	9322.98	9304.5	9152.63	9152.81	9152.63	9175.37	9156.06	9152.63	9155.98
						-0.91365	0.00502	-0.00746		964.791	582.241	1058.55	505.357	72.1338	222.499				106.619	5	30.3	6023.12	1337.64		738.8	6799.57	7034.51	6965.42	6965.55	6968.09	7002.57	6965.42	6965.42	6965.42	6977.06	6969.35	6974.22	6970.17		740	9215.79	9305.23	9152.13	9152.31	9152.13	9174.99	9155.57	9152.13	9155.5
						-0.91415	0.00494	-0.00746		963.588	565.509	1045.89	482.398	57.9799	201.67				107.021	4	30.31	5024.93	1594.34		738.75	6738.14	7035.14	6963.84	6963.98	6966.53	7002.96	6963.84	6963.84	6963.84	6975.57	6967.8	6972.73	6968.64		739.95	9207.92	9306.28	9151.94	9152.13	9151.94	9174.92	9155.39	9151.94	9155.33
						-0.91464	0.0049	-0.00752		962.387	582.041	1085.21	511.421	126.988	243.21				108.086	5	30.32	4922.35	1461.99		738.7	6915.78	7036.01	6962.42	6962.56	6965.12	7003.58	6962.42	6962.42	6962.42	6974.23	6966.41	6971.4	6967.26		739.9	9370.87	9307.37	9151.78	9151.96	9151.78	9174.87	9155.24	9151.78	9155.19
						-0.91513	0.00483	-0.00757		961.184	592.333	1068.39	488.468	73.3366	216.15				111.514	2	30.33	4764.58	1938.27		738.65	6906.6	7036.52	6960.54	6960.68	6963.25	7003.84	6960.54	6960.54	6960.54	6972.44	6964.55	6969.6	6965.42		739.85	9367.24	9308	9151.13	9151.32	9151.13	9174.34	9154.6	9151.13	9154.56
						-0.91563	0.00477	-0.0076		959.98	554.828	1076.52	492.541	13.4691	214.035				113.59	2	30.34	4809.54	1333.69		738.6	6662.72	7037.14	6958.68	6958.82	6961.4	7004.2	6958.68	6958.68	6958.68	6970.67	6962.72	6967.83	6963.6		739.8	9561.9	9308.65	9150.5	9150.68	9150.5	9173.83	9153.98	9150.5	9153.95
						-0.91614	0.00473	-0.00761		958.777	538.111	1007.77	496.612	72.0614	213.998				116.04	5	30.35	4598.16	1627.77		738.55	6811.02	7038.48	6957.45	6957.58	6960.18	7005.28	6957.45	6957.45	6957.45	6969.52	6961.51	6966.68	6962.4		739.75	9561.42	9308.74	9149.29	9149.47	9149.29	9172.74	9152.78	9149.29	9152.76
						-0.91664	0.00465	-0.00765		957.574	565.024	1096.93	498.605	74.5407	224.348				117.753	1	30.36	4489.24	1736.56		738.5	7017.15	7039.53	6955.82	6955.96	6958.56	7006.08	6955.82	6955.82	6955.82	6967.98	6959.91	6965.15	6960.82		739.7	9464.75	9308.84	9148.07	9148.26	9148.07	9171.65	9151.58	9148.07	9151.57
						-0.91714	0.0046	-0.00768		956.369	535.85	1055.2	486.056	41.7085	195.232				118.692	3	30.37	4701.7	1660.28		738.45	6904.76	7040.15	6953.67	6953.8	6956.42	7006.44	6953.67	6953.67	6953.67	6965.92	6957.78	6963.09	6958.7		739.65	9208.16	9309.25	9147.14	9147.33	9147.14	9170.83	9150.66	9147.14	9150.66
						-0.91764	0.00455	-0.00768		955.166	585.596	1065.4	490.126	110.65	222.194				122.425	6	30.38	4892.17	1443.93		738.4	6937.36	7041.17	6951.79	6951.93	6954.56	7007.18	6951.79	6951.79	6951.79	6964.13	6955.94	6961.31	6956.87		739.6	9387.57	9310.42	9146.96	9147.15	9146.96	9170.78	9150.49	9146.96	9150.5
						-0.91814	0.00447	-0.00768		953.963	539.818	1040.3	481.736	50.8287	218.004				125.923	1	30.39	4927.16	1174.65		738.35	6993.41	7042.2	6949.83	6949.97	6952.6	7007.95	6949.83	6949.83	6949.83	6962.26	6954	6959.44	6954.95		739.55	9365	9311.08	9146.25	9146.44	9146.25	9170.19	9149.8	9146.25	9149.81
						-0.91864	0.00444	-0.0077		952.758	539.726	1081.65	492.034	32.5507	176.449				128.752	3	30.4	4579.88	1471.22		738.3	7178.42	7043.2	6947.72	6947.86	6950.5	7008.67	6947.72	6947.72	6947.72	6960.24	6951.92	6957.42	6952.88		739.5	9262.56	9311.82	9145.61	9145.8	9145.61	9169.67	9149.17	9145.61	9149.19
						-0.91915	0.00437	-0.00773		951.555	554.162	1079.38	471.192	86.9289	213.778				131.871	5	30.41	5175.15	1421.33		738.25	6773.43	7043.82	6945.12	6945.26	6947.92	7009.02	6945.12	6945.12	6945.12	6957.74	6949.35	6954.93	6950.33		739.45	9071.31	9312.89	9145.27	9145.46	9145.27	9169.46	9148.83	9145.27	9148.86
						-0.91965	0.00431	-0.00775		950.35	564.442	1070.9	554.127	128.837	219.966				133.234	3	30.42	4913.15	1628.48		738.2	6875.44	7045.61	6943.56	6943.7	6946.37	7010.52	6943.56	6943.56	6943.56	6956.28	6947.82	6953.47	6948.82		739.4	9353.34	9314.52	9145.48	9145.68	9145.48	9169.8	9149.06	9145.48	9149.1
						-0.92015	0.00426	-0.00779		949.145	556.046	1112.21	479.331	154.132	211.63				144.448	4	30.43	5131.94	1639.6		738.15	7119.38	7047.24	6941.74	6941.88	6944.56	7011.87	6941.74	6941.74	6941.74	6954.55	6946.03	6951.74	6947.04		739.35	9371.4	9315.35	9144.87	9145.07	9144.87	9169.32	9148.46	9144.87	9148.51
						-0.92065	0.00418	-0.00784		947.939	589.142	1033.19	479.249	104.729	215.742				147.961	4	30.44	5108.94	1441.25		738.1	6943.02	7048.38	6939.28	6939.42	6942.11	7012.72	6939.28	6939.28	6939.28	6952.19	6943.6	6949.39	6944.63		739.3	9139.87	9316.15	9144.21	9144.4	9144.21	9168.78	9147.81	9144.21	9147.87
						-0.92116	0.00415	-0.00787		946.734	597.337	1043.38	477.092	119.647	207.409						30.45	4690.27	1374.18		738.05	6749.87	7050.08	6937.27	6937.41	6940.12	7014.13	6937.27	6937.27	6937.27	6950.28	6941.62	6947.48	6942.67		739.25	9428.14	9317.64	9144.22	9144.41	9144.22	9168.92	9147.84	9144.22	9147.91
						-0.92166	0.00408	-0.00789		945.529	528.801	1095.05	443.827	113.821	197.004						30.46	4808.15	1569.97		738	6930.19	7052.4	6935.76	6935.9	6938.61	7016.16	6935.76	6935.76	6935.76	6948.86	6940.14	6946.07	6941.2		739.2	9504.28	9318.3	9143.39	9143.58	9143.39	9168.22	9147.01	9143.39	9147.09
						-0.92215	0.00403	-0.00794		944.322	584.692	1003.62	497.664	33.3486	255.025						30.47	4806.32	1662.41		737.95	7162.89	7054.39	6933.77	6933.91	6936.64	7017.85	6933.77	6933.77	6933.77	6946.98	6938.18	6944.19	6939.26		739.15	9107.48	9318.76	9142.32	9142.52	9142.32	9167.29	9145.96	9142.32	9146.05
						-0.92266	0.00399	-0.00799		943.117	565.934	1044.92	520.385	85.5904	234.251						30.48	5129.63	1663.07		737.9	7143.44	7055.91	6931.18	6931.32	6934.06	7019.06	6931.18	6931.18	6931.18	6944.49	6935.62	6941.71	6936.72		739.1	8889.98	9320.4	9142.43	9142.62	9142.43	9167.52	9146.08	9142.43	9146.18
						-0.92316	0.00391	-0.00799		941.912	580.346	1046.81	487.129	119.159	186.54						30.49	5205.45	1723.69		737.85	7169.72	7057.62	6928.63	6928.78	6931.53	7020.46	6928.63	6928.63	6928.63	6942.05	6933.1	6939.28	6934.22		739.05	9135.36	9322.7	9143.17	9143.36	9143.17	9168.4	9146.83	9143.17	9146.94
						-0.92366	0.00387	-0.00796		940.705	582.318	1061.14	499.481	86.3952	219.665						30.5	5260.87	1235.18		737.8	7080.09	7059.39	6926.01	6926.16	6928.92	7021.92	6926.01	6926.01	6926.01	6939.53	6930.52	6936.77	6931.65		739	9313.41	9324.3	9143.19	9143.39	9143.19	9168.56	9146.87	9143.19	9146.99
						-0.92415	0.00382	-0.00796		939.498	559.427	1013.29	462.096	115.809	205.123						30.51	5331.99	1474.39		737.75	7099.91	7061.52	6923.61	6923.76	6926.53	7023.74	6923.61	6923.61	6923.61	6937.24	6928.15	6934.49	6929.3		738.95	9434.71	9325.4	9142.69	9142.89	9142.69	9168.19	9146.38	9142.69	9146.51
						-0.92465	0.00376	-0.00799		938.291	561.403	1064.92	486.878	20.9029	207.16						30.52	5338.95	1452.72		737.7	7292.89	7063.75	6921.16	6921.31	6924.09	7025.65	6921.16	6921.16	6921.16	6934.89	6925.73	6932.15	6926.9		738.9	9130.91	9326.16	9141.83	9142.03	9141.83	9167.47	9145.53	9141.83	9145.68
						-0.92514	0.00372	-0.00801		937.084	621.372	1025.38	505.438	15.1029	238.193						30.53	5308.57	1909.92		737.65	7238.2	7065.62	6918.2	6918.35	6921.15	7027.19	6918.2	6918.2	6918.2	6932.04	6922.8	6929.31	6923.99		738.85	9462.53	9327.83	9141.86	9142.06	9141.86	9167.64	9145.58	9141.86	9145.73
						-0.92564	0.00365	-0.00801		935.877	561.21	1091.48	517.778	67.2961	209.159						30.54	4888.54	1743.19		737.6	7225.77	7067.78	6915.38	6915.52	6918.33	7029.02	6915.38	6915.38	6915.38	6929.33	6920.01	6926.6	6921.22		738.8	9334.59	9328.56	9140.92	9141.12	9140.92	9166.84	9144.65	9140.92	9144.81
						-0.92615	0.00361	-0.00803		934.67	565.254	1097.5	490.769	80.1274	190.489						30.55	4846.34	1405.57		737.55	7049.17	7070.11	6912.58	6912.73	6915.55	7031.03	6912.58	6912.58	6912.58	6926.64	6917.25	6923.93	6918.47		738.75	9458.74	9329.67	9140.35	9140.55	9140.35	9166.41	9144.09	9140.35	9144.27
						-0.92665	0.00356	-0.00805		933.463	565.157	1064.19	478.262	43.2647	200.807						30.56	5449.45	1658.12		737.5	6950.54	7073.05	6910.23	6910.38	6913.21	7033.63	6910.23	6910.23	6910.23	6924.4	6914.93	6921.7	6916.18		738.7	9172.23	9330.44	9139.41	9139.61	9139.41	9165.61	9143.17	9139.41	9143.35
						-0.92715	0.00349	-0.00805		932.256	565.06	1053.65	492.67	85.0767	215.261						30.57	4986.51	1527.5		737.45	7110.87	7076.39	6908.12	6908.27	6911.12	7036.63	6908.12	6908.12	6908.12	6922.41	6912.86	6919.72	6914.12		738.65	9150.27	9332.08	9139.32	9139.52	9139.32	9165.66	9143.08	9139.32	9143.28
						-0.92765	0.00345	-0.00806		931.047	542.199	1067.96	478.098	29.6001	221.433						30.58	4612.85	1288.11		737.4	6941.15	7079.48	6905.6	6905.75	6908.61	7039.37	6905.6	6905.6	6905.6	6920	6910.37	6917.33	6911.66		738.6	9459.28	9333.81	9139.28	9139.49	9139.28	9165.77	9143.06	9139.28	9143.27
						-0.92815	0.00339	-0.0081		929.84	540.037	1040.87	498.709	-13.4425	206.911						30.59	4831.26	1638.37		737.35	7045.86	7083.16	6903.51	6903.66	6906.53	7042.7	6903.51	6903.51	6903.51	6918.02	6908.31	6915.36	6909.62		738.55	9266.45	9334.65	9138.34	9138.55	9138.34	9164.97	9142.14	9138.34	9142.36
						-0.92865	0.00334	-0.00815		928.631	533.738	1082.08	471.727	86.2906	217.219						30.6	4497.22	1008.42		737.3	7036.55	7086.73	6901.14	6901.29	6904.18	7045.91	6901.14	6901.14	6901.14	6915.77	6905.98	6913.13	6907.31		738.5	9507.27	9336.08	9137.97	9138.17	9137.97	9164.74	9141.77	9137.97	9142.01
						-0.92915	0.00331	-0.00816		927.422	589.493	1061.2	504.744	61.8722	235.797						30.61	4336.42	1390.65		737.25	7027.69	7090.48	6898.79	6898.94	6901.84	7049.3	6898.79	6898.79	6898.79	6913.55	6903.67	6910.92	6905.02		738.45	9651.19	9336.82	9136.88	9137.08	9136.88	9163.8	9140.7	9136.88	9140.95
						-0.92965	0.00324	-0.00815		926.213	572.847	1102.39	490.179	109.852	198.532						30.62	4924.3	1361.94		737.2	7231	7094.41	6896.46	6896.61	6899.52	7052.87	6896.46	6896.46	6896.46	6911.33	6901.37	6908.72	6902.75		738.4	8882.78	9337.17	9135.37	9135.57	9135.37	9162.44	9139.2	9135.37	9139.46
						-0.93015	0.0032	-0.00817		925.004	525.192	1029.82	500.435	64.759	219.175						30.63	5201.1	1667.5		737.15	7108.55	7097.98	6893.6	6893.75	6896.67	7056.07	6893.6	6893.6	6893.6	6908.59	6898.55	6906	6899.95		738.35	9221.02	9339.79	9136.11	9136.32	9136.11	9163.33	9139.95	9136.11	9140.23
						-0.93065	0.00314	-0.00819		923.795	578.853	1006.9	516.889	106.519	212.935						30.64	5205.83	1384.23		737.1	7011.76	7102.05	6891.05	6891.2	6894.13	7059.76	6891.05	6891.05	6891.05	6906.16	6896.03	6903.59	6897.45		738.3	9487.18	9341.45	9135.86	9136.07	9135.86	9163.23	9139.72	9135.86	9140
						-0.93116	0.0031	-0.0082		922.586	541.548	1043.94	516.8	117.257	221.166						30.65	4992.16	1505.84		737.05	7225.05	7106.51	6888.73	6888.89	6891.84	7063.84	6888.73	6888.73	6888.73	6903.98	6893.76	6901.42	6895.2		738.25	9373.3	9342.36	9134.83	9135.03	9134.83	9162.35	9138.7	9134.83	9139
						-0.93166	0.00308	-0.0082		921.377	553.854	1103.7	524.979	72.1869	210.795						30.66	4400.27	1266.86		737	6792.42	7110.6	6885.87	6886.02	6888.98	7067.54	6885.87	6885.87	6885.87	6901.24	6890.93	6898.7	6892.4		738.2	9318.07	9343.62	9134.13	9134.33	9134.13	9161.81	9138.01	9134.13	9138.32
						-0.93215	0.00301	-0.00822		920.166	595.084	1068.38	469.093	35.3993	231.422						30.67	4387.61	1456.22		736.95	7012.32	7115.96	6884.11	6884.26	6887.24	7072.51	6884.11	6884.11	6884.11	6899.61	6889.21	6897.09	6890.7		738.15	9390.66	9345.07	9133.59	9133.79	9133.59	9161.42	9137.48	9133.59	9137.81
						-0.93266	0.00296	-0.00823		918.957	549.532	1043.4	535.129	83.3349	185.932						30.68	5269.43	1577.34		736.9	7151.87	7120.93	6881.78	6881.93	6884.92	7077.08	6881.78	6881.78	6881.78	6897.41	6886.91	6894.91	6888.44		738.1	9277.58	9346.34	9132.83	9133.04	9132.83	9160.82	9136.74	9132.83	9137.08
						-0.93316	0.00292	-0.00824		917.746	499.864	1051.48	518.511	100.269	231.342						30.69	4193.41	1410.54		736.85	7270.51	7125.71	6879.08	6879.24	6882.24	7081.46	6879.08	6879.08	6879.08	6894.84	6884.26	6892.37	6885.8		738.05	9359.37	9347.96	9132.4	9132.61	9132.4	9160.55	9136.33	9132.4	9136.68
						-0.93365	0.00286	-0.00825		916.537	569.995	1059.56	462.655	113.065	223.042						30.7	4920.4	1588.03		736.8	7206.67	7130.35	6876.07	6876.23	6879.24	7085.69	6876.07	6876.07	6876.07	6891.97	6881.29	6889.52	6882.86		738	9591.57	9349.37	9131.74	9131.94	9131.74	9160.04	9135.68	9131.74	9136.04
						-0.93415	0.00285	-0.00827		915.326	567.833	1005.69	483.227	125.858	202.355						30.71	4957.47	1822.45		736.75	7403.95	7135.32	6873.22	6873.38	6876.41	7090.25	6873.22	6873.22	6873.22	6889.25	6878.48	6886.82	6880.08		737.95	9510.66	9350.13	9130.38	9130.59	9130.38	9158.85	9134.34	9130.38	9134.72
						-0.93464	0.00278	-0.00827		914.115	547.09	999.323	466.626	60.1875	245.674						30.72	5094.59	1579.61		736.7	7415.07	7139.94	6869.86	6870.01	6873.05	7094.45	6869.86	6869.86	6869.86	6886.02	6875.15	6883.62	6876.78		737.9	9646.37	9351.15	9129.26	9129.48	9129.26	9157.89	9133.23	9129.26	9133.63
						-0.93514	0.00272	-0.00825		912.904	582.086	1063.15	493.382	77.1143	227.055						30.73	4701.34	2070.51		736.65	7199.55	7144.71	6866.45	6866.61	6869.66	7098.79	6866.45	6866.45	6866.45	6882.75	6871.79	6880.38	6873.44		737.85	9796.8	9351.8	9127.74	9127.95	9127.74	9156.53	9131.73	9127.74	9132.14
						-0.93564	0.00268	-0.00827		911.693	530.392	996.915	530.45	56.8833	222.888						30.74	4062.93	1669.5		736.6	7355.88	7150.2	6863.59	6863.75	6866.82	7103.85	6863.59	6863.59	6863.59	6880.03	6868.97	6877.69	6870.65		737.8	9455.92	9352.04	9125.77	9125.99	9125.77	9154.73	9129.77	9125.77	9130.2
						-0.93614	0.00263	-0.0083		910.48	590.14	1052.46	495.276	36.6605	198.089						30.75	4748.57	1634.02		736.55	7337.09	7155.45	6860.32	6860.48	6863.57	7108.65	6860.32	6860.32	6860.32	6876.91	6865.74	6874.59	6867.45		737.75	9427.16	9353.3	9124.81	9125.02	9124.81	9153.93	9128.81	9124.81	9129.25
						-0.93664	0.0026	-0.00831		909.27	536.399	1046.09	530.267	113.419	206.307						30.76	5289.32	1581.08		736.5	7076.48	7160.91	6857.1	6857.26	6860.35	7113.67	6857.1	6857.1	6857.1	6873.82	6862.56	6871.54	6864.3		737.7	9455.89	9354.68	9123.91	9124.13	9123.91	9153.2	9127.94	9123.91	9128.39
						-0.93714	0.00254	-0.00829		908.059	581.686	1031.47	523.987	107.633	228.962						30.77	5276.02	1714.21		736.45	6894.94	7167.2	6854.53	6854.69	6857.8	7119.5	6854.53	6854.53	6854.53	6871.4	6860.03	6869.15	6861.8		737.65	9338.19	9356.01	9122.94	9123.15	9122.94	9152.4	9126.98	9122.94	9127.45
						-0.93765	0.00249	-0.00829		906.846	542.401	996.23	507.397	143.102	226.86						30.78	5163.27	1672.76		736.4	7184.85	7174.12	6852.43	6852.59	6855.71	7125.96	6852.43	6852.43	6852.43	6869.44	6857.97	6867.23	6859.77		737.6	9363.85	9357.71	9122.31	9122.52	9122.31	9151.93	9126.36	9122.31	9126.84
						-0.93815	0.00246	-0.0083		905.633	554.68	1006.37	478.438	98.1325	204.139						30.79	4629.86	1206.86		736.35	6992.05	7180.46	6849.57	6849.73	6852.87	7131.84	6849.57	6849.57	6849.57	6866.74	6855.16	6864.56	6856.99		737.55	9480.25	9359.38	9121.59	9121.81	9121.59	9151.39	9125.66	9121.59	9126.16
						-0.93865	0.0024	-0.0083		904.42	521.598	1026.82	507.222	92.3541	218.535						30.8	4680.76	1663.84		736.3	7109.94	7187.45	6847.2	6847.36	6850.52	7138.35	6847.2	6847.2	6847.2	6864.52	6852.84	6862.38	6854.7		737.5	9535.49	9360.73	9120.54	9120.75	9120.54	9150.51	9124.62	9120.54	9125.14
						-0.93915	0.00237	-0.00829		903.209	612.206	1086.42	490.643	105.13	230.866						30.81	4475.56	1574.32		736.25	7180.45	7194.29	6844.53	6844.69	6847.86	7144.71	6844.53	6844.53	6844.53	6862	6850.2	6859.89	6852.1		737.45	9731.79	9361.95	9119.32	9119.53	9119.32	9149.47	9123.41	9119.32	9123.95
						-0.93965	0.00233	-0.00829		901.996	572.943	1042.95	484.375	95.2307	171.058						30.82	4530.46	1908.2		736.2	7175.11	7201.1	6841.66	6841.82	6845.01	7151.03	6841.66	6841.66	6841.66	6859.29	6847.38	6857.22	6849.31		737.4	9438.47	9362.63	9117.52	9117.73	9117.52	9147.84	9121.63	9117.52	9122.18
						-0.94015	0.00227	-0.00833		900.781	562.541	1092.23	515.204	68.8491	210.18						30.83	4635.06	1445.69		736.15	7313.59	7208.07	6838.8	6838.97	6842.16	7157.51	6838.8	6838.8	6838.8	6856.58	6844.57	6854.56	6846.53		737.35	9464.21	9364.21	9116.57	9116.79	9116.57	9147.07	9120.7	9116.57	9121.27
						-0.94065	0.00226	-0.00836		899.568	504.758	1063.2	490.39	112.532	201.903						30.84	4199.76	1635.18		736.1	7264.69	7214.85	6835.58	6835.74	6838.95	7163.78	6835.58	6835.58	6835.58	6853.52	6841.39	6851.54	6843.39		737.3	9333.04	9365.75	9115.55	9115.77	9115.55	9146.23	9119.69	9115.55	9120.28
						-0.94116	0.0022	-0.00837		898.355	486.132	1036.23	477.945	94.1623	243.066						30.85	5146.58	1649.93		736.05	7065.49	7221.88	6832.47	6832.64	6835.86	7170.3	6832.47	6832.47	6832.47	6850.58	6838.33	6848.64	6840.37		737.25	9343.74	9367.7	9114.91	9115.13	9114.91	9145.77	9119.07	9114.91	9119.67
						-0.94166	0.00215	-0.00838		897.141	560.192	982.502	545.835	92.2366	191.536						30.86	4499.65	1277.11		736	7235.35	7229.56	6829.87	6830.04	6833.28	7177.45	6829.87	6829.87	6829.87	6848.14	6835.78	6846.25	6837.85		737.2	9257.04	9369.67	9114.24	9114.46	9114.24	9145.28	9118.41	9114.24	9119.03
						-0.94215	0.00213	-0.00839		895.928	560.095	1052.35	461.305	45.0042	234.746						30.87	4971.78	1416.56		735.95	7359.08	7236.94	6826.83	6826.99	6830.25	7184.3	6826.83	6826.83	6826.83	6845.26	6832.78	6843.42	6834.89		737.15	9195.06	9371.93	9113.82	9114.04	9113.82	9145.04	9118	9113.82	9118.64
						-0.94265	0.00207	-0.0084		894.713	559.999	1058.35	510.643	63.6781	236.764						30.88	4353.13	1407.47		735.9	7208.06	7244.13	6823.46	6823.62	6826.9	7190.95	6823.46	6823.46	6823.46	6842.06	6829.46	6840.27	6831.61		737.1	9351.18	9374.41	9113.58	9113.8	9113.58	9144.99	9117.78	9113.58	9118.44
						-0.94315	0.00205	-0.00839		893.5	502.266	1064.34	520.849	102.932	199.671						30.89	4501.65	1443.46		735.85	6985.83	7251.84	6820.47	6820.63	6823.92	7198.12	6820.47	6820.47	6820.47	6839.24	6826.52	6837.5	6828.7		737.05	9263.39	9376.48	9112.88	9113.1	9112.88	9144.48	9117.09	9112.88	9117.77
						-0.94365	0.002	-0.0084		892.285	545.4	1002.41	491.942	94.8313	203.753						30.9	5290.08	1612.96		735.8	7241.35	7260.24	6818.04	6818.21	6821.51	7205.96	6818.04	6818.04	6818.04	6836.98	6824.14	6835.31	6826.36		737	9210.16	9378.84	9112.44	9112.66	9112.44	9144.23	9116.67	9112.44	9117.36
						-0.94414	0.00196	-0.00844		891.07	524.728	1014.59	524.786	162.879	222.238						30.91	4626.97	1437.43		735.75	7049.51	7268.09	6814.95	6815.12	6818.44	7213.25	6814.95	6814.95	6814.95	6834.07	6821.1	6832.45	6823.36		736.95	9279.5	9381.4	9112.15	9112.37	9112.15	9144.13	9116.4	9112.15	9117.11
						-0.94464	0.00194	-0.00846		889.855	569.901	1018.53	487.658	33.3706	205.74						30.92	4747.65	1239.69		735.7	6843.59	7276.55	6812.35	6812.52	6815.85	7221.13	6812.35	6812.35	6812.35	6831.64	6818.55	6830.08	6820.85		736.9	9368.57	9383.81	9111.66	9111.88	9111.66	9143.83	9115.92	9111.66	9116.65
						-0.94514	0.00188	-0.00847		888.639	578.031	1024.52	497.86	89.0625	213.933						30.93	4169.26	1564.28		735.65	7034.71	7285.64	6810.27	6810.44	6813.78	7229.64	6810.27	6810.27	6810.27	6829.74	6816.52	6828.24	6818.86		736.85	9515.91	9386	9110.9	9111.13	9110.9	9143.27	9115.18	9110.9	9115.93
						-0.94564	0.00185	-0.00848		887.424	555.308	1030.52	501.889	144.735	257.087						30.94	5201.99	1422.63		735.6	7491.42	7294.35	6807.69	6807.86	6811.22	7237.76	6807.69	6807.69	6807.69	6827.35	6814	6825.91	6816.38		736.8	9441.54	9387.8	9109.71	9109.94	9109.71	9142.27	9114	9109.71	9114.77
						-0.94614	0.00182	-0.00848		886.209	551.1	1038.57	485.35	85.22	228.254						30.95	4109.75	1284.2		735.55	7611.52	7301.96	6803.93	6804.1	6807.48	7244.77	6803.93	6803.93	6803.93	6823.77	6810.29	6822.4	6812.72		736.75	9542.99	9389.86	9108.73	9108.96	9108.73	9141.49	9113.04	9108.73	9113.83
						-0.94664	0.00177	-0.00846		884.992	553.061	1015.77	542.84	120.312	219.991						30.96	4287.18	1380.71		735.5	7540.8	7309.35	6799.85	6800.02	6803.41	7251.54	6799.85	6799.85	6799.85	6819.88	6806.26	6818.58	6808.73		736.7	9279.69	9391.67	9107.45	9107.68	9107.45	9140.42	9111.78	9107.45	9112.59
						-0.94714	0.00175	-0.00846		883.777	515.964	1091.66	526.3	188.286	201.452						30.97	4171.31	1533.93		735.45	7476.96	7316.99	6795.94	6796.11	6799.52	7258.56	6795.94	6795.94	6795.94	6816.16	6802.4	6814.93	6804.93		736.65	9591.65	9394.3	9106.95	9107.18	9106.95	9140.11	9111.29	9106.95	9112.12
						-0.94764	0.00169	-0.00847		882.561	522.041	1056.53	491.266	50.6859	191.141						30.98	4208.99	1739.82		735.4	7290.28	7324.87	6792.18	6792.35	6795.79	7265.81	6792.18	6792.18	6792.18	6812.6	6798.71	6811.44	6801.27		736.6	9511.72	9396.07	9105.52	9105.75	9105.52	9138.89	9109.88	9105.52	9110.73
						-0.94814	0.00167	-0.00849		881.344	587.709	1056.35	472.685	87.8215	226.042						30.99	4589.39	1923.34		735.35	7423.8	7333.31	6788.9	6789.07	6792.52	7273.59	6788.9	6788.9	6788.9	6809.51	6795.48	6808.43	6798.09		736.55	9159.64	9398.12	9104.33	9104.56	9104.33	9137.9	9108.7	9104.33	9109.58
						-0.94864	0.00164	-0.00848		880.127	548.571	1058.22	497.261	34.5332	230.112						31	4663.5	1650.27		735.3	7357.13	7341.44	6785.26	6785.44	6788.9	7281.07	6785.26	6785.26	6785.26	6806.07	6791.9	6805.08	6794.56		736.5	9339.76	9401.25	9104.17	9104.4	9104.17	9137.94	9108.56	9104.17	9109.45
						-0.94914	0.00159	-0.00847		878.91	573.128	1049.82	527.992	108.639	234.181						31.01	4874.98	1499.92		735.25	7595.01	7349.78	6781.79	6781.97	6785.44	7288.75	6781.79	6781.79	6781.79	6802.8	6788.48	6801.89	6791.19		736.45	9414.81	9403.9	9103.47	9103.7	9103.47	9137.46	9107.88	9103.47	9108.8
						-0.94964	0.00158	-0.00848		877.693	566.867	1035.26	490.928	143.691	203.333						31.02	4803.5	1324.63		735.2	7217.47	7357.56	6777.69	6777.87	6781.37	7295.84	6777.69	6777.69	6777.69	6798.91	6784.45	6798.09	6787.21		736.4	9197.52	9406.39	9102.56	9102.79	9102.56	9136.75	9106.98	9102.56	9107.92
						-0.95014	0.00153	-0.00847		876.477	554.449	1035.08	486.736	108.905	217.672						31.03	4675.41	1540.92		735.15	7458.9	7366.33	6774.56	6774.74	6778.25	7303.92	6774.56	6774.56	6774.56	6795.98	6781.37	6795.25	6784.19		736.35	9248.79	9409.58	9102.28	9102.51	9102.28	9136.69	9106.72	9102.28	9107.68
						-0.95065	0.0015	-0.00846		875.258	544.088	1041.07	513.346	139.839	197.103						31.04	4826.61	1811.7		735.1	7546.03	7374.52	6770.8	6770.98	6774.51	7311.41	6770.8	6770.8	6770.8	6792.43	6777.67	6791.79	6780.53		736.3	9561.45	9412.67	9101.85	9102.08	9101.85	9136.47	9106.3	9101.85	9107.29
						-0.95115	0.00148	-0.00848		874.041	560.416	1061.42	500.94	174.869	184.753						31.05	4506.04	1508.91		735.05	7668.77	7382.48	6766.8	6766.98	6770.53	7318.65	6766.8	6766.8	6766.8	6788.65	6773.73	6788.1	6776.65		736.25	9572.71	9414.89	9100.49	9100.73	9100.49	9135.33	9104.97	9100.49	9105.98
						-0.95164	0.00142	-0.00851		872.822	539.795	1003.76	459.8	96.9894	240.137						31.06	4238.22	1223.66		735	7361.69	7390.13	6762.48	6762.66	6766.22	7325.57	6762.48	6762.48	6762.48	6784.54	6769.47	6784.1	6772.44		736.2	9444.18	9417.14	9099.1	9099.34	9099.1	9134.17	9103.59	9099.1	9104.63
						-0.95214	0.0014	-0.00851		871.605	568.432	1036.42	494.61	101.229	244.2						31.07	4073.68	1264.51		734.95	7483.07	7398.56	6758.94	6759.11	6762.7	7333.26	6758.94	6758.94	6758.94	6781.22	6765.99	6780.88	6769.02		736.15	9430.87	9419.83	9098.09	9098.33	9098.09	9133.37	9102.6	9098.09	9103.65
						-0.95265	0.00137	-0.00849		870.387	514.989	1062.92	476.057	99.3126	221.589						31.08	4657.71	1332.86		734.9	7504.31	7406.67	6755.07	6755.25	6758.85	7340.6	6755.07	6755.07	6755.07	6777.58	6762.18	6777.35	6765.27		736.1	10005.4	9422.62	9097.11	9097.35	9097.11	9132.61	9101.63	9097.11	9102.72
						-0.95314	0.00133	-0.00848		869.168	549.774	1056.58	488.285	99.4483	215.396						31.09	4848.83	1418.21		734.85	7108.6	7414.71	6751.14	6751.32	6754.94	7347.87	6751.14	6751.14	6751.14	6773.87	6758.32	6773.76	6761.47		736.05	9568.81	9423.77	9094.44	9094.68	9094.44	9130.17	9098.98	9094.44	9100.08
						-0.95364	0.00132	-0.00851		867.949	533.271	1027.68	498.457	97.5326	250.227						31.1	5136.93	1456.87		734.8	7383.78	7423.72	6748.22	6748.4	6752.04	7356.09	6748.22	6748.22	6748.22	6771.18	6755.46	6771.19	6758.67		736	9328.26	9426.27	9093.05	9093.28	9093.05	9129	9097.6	9093.05	9098.73
						-0.95413	0.00127	-0.00854		866.73	545.483	1015.2	492.219	68.9559	219.424						31.11	4239.22	1369.29		734.75	7362.09	7431.97	6744.58	6744.76	6748.42	7363.55	6744.58	6744.58	6744.58	6767.78	6751.89	6767.9	6755.16		735.95	9320.02	9429.54	9092.35	9092.59	9092.35	9128.54	9096.93	9092.35	9098.08
						-0.95463	0.00125	-0.00855		865.512	533.087	994.521	539.297	136.765	235.789						31.12	4607.15	1659.37		734.7	7252.87	7440.23	6740.99	6741.17	6744.85	7370.99	6740.99	6740.99	6740.99	6764.43	6748.36	6764.68	6751.7		735.9	9291.02	9432.9	9091.68	9091.92	9091.68	9128.1	9096.27	9091.68	9097.46
						-0.95513	0.00123	-0.00857		864.291	576.045	996.4	477.698	151.247	202.948						31.13	4580.37	1060.32		734.65	7680.51	7448.71	6737.67	6737.85	6741.55	7378.64	6737.67	6737.67	6737.67	6761.35	6745.11	6761.73	6748.51		735.85	9773.83	9436.42	9091.1	9091.34	9091.1	9127.75	9095.7	9091.1	9096.91
						-0.95563	0.00118	-0.0086		863.072	567.747	1016.73	455.067	83.7287	229.558						31.14	5060.02	1235.31		734.6	7679.1	7456.03	6733.24	6733.43	6737.14	7385.11	6733.24	6733.24	6733.24	6757.16	6740.75	6757.68	6744.22		735.8	9441.19	9438.58	9089.09	9089.33	9089.09	9125.98	9093.71	9089.09	9094.95
						-0.95614	0.00118	-0.0086		861.852	536.91	1006.3	481.633	131.006	250.012						31.15	5159.89	1564.34		734.55	7443.32	7463.25	6728.81	6728.99	6732.72	7391.47	6728.81	6728.81	6728.81	6752.98	6736.38	6753.64	6739.91		735.75	9555.18	9441.79	9088.05	9088.3	9088.05	9125.18	9092.7	9088.05	9093.96
						-0.95664	0.00114	-0.0086		860.633	553.209	1030.72	473.353	108.596	231.528						31.16	4923.13	1645.24		734.5	7595.87	7470.98	6724.97	6725.15	6728.9	7398.32	6724.97	6724.97	6724.97	6749.39	6732.61	6750.19	6736.21		735.7	9721.65	9444.73	9086.68	9086.92	9086.68	9124.05	9091.34	9086.68	9092.63
						-0.95714	0.00111	-0.00862		859.412	526.483	1034.64	501.955	123.073	188.469						31.17	4464.9	1058.91		734.45	7383.65	7478.22	6720.72	6720.91	6724.67	7404.66	6720.72	6720.72	6720.72	6745.4	6728.44	6746.36	6732.11		735.65	9447.78	9447.26	9084.81	9085.06	9084.81	9122.42	9089.49	9084.81	9090.81
						-0.95764	0.00109	-0.00865		858.191	534.585	1016.03	501.868	92.4791	208.918						31.18	4323.12	1335.29		734.4	7190.53	7485.89	6717.01	6717.2	6720.98	7411.41	6717.01	6717.01	6717.01	6741.95	6724.8	6743.07	6728.55		735.6	9303.51	9450.67	9083.74	9083.99	9083.74	9121.6	9088.44	9083.74	9089.79
						-0.95814	0.00105	-0.00866		856.971	526.301	966.698	466.964	84.4248	194.547						31.19	4510.79	1457.06		734.35	7352.43	7493.94	6713.79	6713.98	6717.78	7418.53	6713.79	6713.79	6713.79	6739	6721.65	6740.28	6725.47		735.55	9690.3	9454.57	9083.1	9083.34	9083.1	9121.2	9087.81	9083.1	9089.19
						-0.95864	0.00104	-0.00868		855.75	575.351	1030.01	491.457	86.612	219.084						31.2	4047.88	1155.3		734.3	7360.41	7501.43	6710.15	6710.34	6714.16	7425.07	6710.15	6710.15	6710.15	6735.62	6718.08	6737.08	6721.98		735.5	9740.94	9457.42	9081.31	9081.56	9081.31	9119.66	9086.04	9081.31	9087.45
						-0.95914	0.001	-0.00873		854.529	577.299	1017.55	497.514	113.367	231.329						31.21	4300.53	1245.9		734.25	7622.22	7508.76	6706.47	6706.66	6710.5	7431.42	6706.47	6706.47	6706.47	6732.22	6714.48	6733.85	6718.46		735.45	9739.98	9460.19	9079.37	9079.62	9079.37	9117.98	9084.12	9079.37	9085.56
						-0.95964	0.000966652	-0.00875		853.309	546.498	1031.7	454.441	29.5733	186.259						31.22	4241.24	1206.16		734.2	7452.79	7515.25	6702.11	6702.31	6706.16	7436.92	6702.11	6702.11	6702.11	6728.14	6710.2	6729.95	6714.25		735.4	9957.77	9463.05	9077.43	9077.68	9077.43	9116.29	9082.2	9077.43	9083.66
						-0.96015	0.000956367	-0.00874		852.086	536.171	1037.67	460.503	42.0032	196.46						31.23	4594.26	1396.26		734.15	7384.66	7522.02	6698.18	6698.37	6702.25	7442.68	6698.18	6698.18	6698.18	6724.48	6706.34	6726.49	6710.48		735.35	9813.13	9465.36	9074.84	9075.09	9074.84	9113.96	9079.63	9074.84	9081.12
						-0.96065	0.000911157	-0.00873		850.865	529.94	1055.9	532.045	111.725	233.256						31.24	4275.81	1456.02		734.1	7544.19	7528.8	6694.41	6694.6	6698.5	7448.42	6694.41	6694.41	6694.41	6721	6702.65	6723.21	6706.87		735.3	9635.61	9468.16	9072.67	9072.92	9072.67	9112.05	9077.47	9072.67	9079
						-0.96115	0.000897639	-0.00876		849.643	515.529	1076.18	484.896	89.3552	196.392						31.25	4233.52	1253.09		734.05	7601.41	7534.97	6690.22	6690.42	6694.34	7453.54	6690.22	6690.22	6690.22	6717.1	6698.54	6719.52	6702.85		735.25	9657.36	9471.57	9071.01	9071.26	9071.01	9110.65	9075.83	9071.01	9077.39
						-0.96165	0.000873493	-0.00878		848.42	554.303	1022.81	509.36	9.71546	212.721						31.26	4805.05	1299.59		734	7503.29	7540.8	6685.88	6686.07	6690.01	7458.29	6685.88	6685.88	6685.88	6713.05	6694.27	6715.69	6698.67		735.2	9395.01	9475.01	9069.28	9069.54	9069.28	9109.19	9074.13	9069.28	9075.72
						-0.96215	0.000836041	-0.00879		847.197	582.838	1079.9	482.683	67.1364	188.144						31.27	4201.05	1548.74		733.95	7706.58	7546.68	6681.77	6681.96	6685.92	7463.07	6681.77	6681.77	6681.77	6709.25	6690.25	6712.1	6694.73		735.15	9591.38	9479.3	9068.33	9068.58	9068.33	9108.5	9073.19	9068.33	9074.81
						-0.96265	0.000833214	-0.0088		845.975	562.291	1053.13	482.6	55.0104	202.425						31.28	4318.41	1502.24		733.9	7763.03	7551.82	6677.13	6677.32	6681.31	7467.08	6677.13	6677.13	6677.13	6704.91	6685.69	6708	6690.27		735.1	9666.72	9483.12	9066.79	9067.04	9066.79	9107.23	9071.67	9066.79	9073.32
						-0.96315	0.000796207	-0.00882		844.752	541.75	1036.59	496.829	30.6212	204.434						31.29	4500.16	1505.53		733.85	7593.33	7556.6	6672.33	6672.53	6676.53	7470.72	6672.33	6672.33	6672.33	6700.43	6680.98	6703.76	6685.65		735.05	10077.8	9486.81	9065.02	9065.28	9065.02	9105.74	9069.92	9065.02	9071.61
						-0.96364	0.000778199	-0.00884		843.529	590.713	1003.71	502.876	85.9649	237.103						31.3	4388.84	1408.48		733.8	7520.53	7561.57	6667.96	6668.16	6672.18	7474.52	6667.96	6667.96	6667.96	6696.37	6676.69	6699.96	6681.46		735	9599.39	9489.38	9062.04	9062.3	9062.04	9103.04	9066.96	9062.04	9068.68
						-0.96414	0.000765333	-0.00885		842.307	594.698	1064.85	486.439	118.807	206.407						31.31	4337.97	1391.29		733.75	7673.31	7566.5	6663.76	6663.96	6668	7478.24	6663.77	6663.76	6663.76	6692.49	6672.58	6696.34	6677.45		734.95	9818.59	9493.45	9060.46	9060.72	9060.46	9101.74	9065.4	9060.46	9067.16
						-0.96463	0.00072199	-0.00887		841.084	586.423	974.753	512.92	73.9848	202.285						31.32	4979.06	1629.15		733.7	7460.64	7570.78	6659.16	6659.36	6663.42	7481.3	6659.16	6659.16	6659.16	6688.22	6668.07	6692.34	6673.04		734.9	9783.62	9496.98	9058.23	9058.49	9058.23	9099.79	9063.19	9058.23	9064.98
						-0.96514	0.000714614	-0.00891		839.859	578.15	982.758	521.005	131.336	226.765						31.33	5277.01	1647.76		733.65	7455.17	7575.35	6655.1	6655.3	6659.38	7484.62	6655.1	6655.1	6655.1	6684.49	6664.09	6688.89	6669.17		734.85	9488.14	9500.72	9056.1	9056.36	9056.1	9097.94	9061.08	9056.1	9062.9
						-0.96564	0.000683993	-0.00892		838.637	608.689	1035.7	518.872	51.7998	183.832						31.34	4881.73	1900.98		733.6	7412.67	7579.68	6651.04	6651.24	6655.34	7487.66	6651.04	6651.04	6651.04	6680.77	6660.12	6685.46	6665.3		734.8	9502.31	9505.42	9054.83	9055.09	9054.83	9096.96	9059.83	9054.83	9061.69
						-0.96614	0.000657369	-0.00893		837.412	537.106	1043.69	508.57	164.282	198.096						31.35	3530.88	1366.31		733.55	7455.06	7583.84	6647.07	6647.28	6651.4	7490.51	6647.08	6647.07	6647.07	6677.15	6656.25	6682.15	6661.54		734.75	9937.01	9510.19	9053.51	9053.77	9053.51	9095.93	9058.53	9053.51	9060.43
						-0.96664	0.000651523	-0.00894		836.188	575.809	1053.72	481.935	139.904	204.188						31.36	4017.3	1614.96		733.5	7580.39	7587.61	6642.99	6643.19	6647.34	7492.94	6643	6642.99	6642.99	6673.41	6652.26	6678.74	6657.67		734.7	9983.22	9513.8	9050.91	9051.17	9050.91	9093.63	9055.95	9050.91	9057.89
						-0.96714	0.000611768	-0.00898		834.963	596.125	945.329	520.646	95.1181	177.613						31.37	3948.85	1612.64		733.45	7784.95	7590.78	6638.58	6638.78	6642.95	7494.74	6638.58	6638.58	6638.58	6669.36	6647.94	6675.01	6653.46		734.65	9921.52	9517.38	9048.17	9048.43	9048.17	9091.18	9053.23	9048.17	9055.2
						-0.96764	0.000602828	-0.00901		833.738	583.775	1026.82	491.976	21.7677	234.735						31.38	4702.87	1502.67		733.4	7665.15	7593.12	6633.62	6633.83	6638.02	7495.68	6633.63	6633.62	6633.62	6664.77	6643.08	6670.77	6648.73		734.6	9904.36	9521.25	9045.6	9045.86	9045.6	9088.92	9050.68	9045.6	9052.69
						-0.96814	0.000581602	-0.00906		832.514	581.634	1075.63	465.358	85.1927	226.531						31.39	4904.77	1467.65		733.35	7399.31	7595.49	6628.97	6629.17	6633.39	7496.6	6628.97	6628.97	6628.97	6660.48	6638.52	6666.84	6644.29		734.55	9895.58	9525.29	9043.07	9043.34	9043.07	9086.69	9048.17	9043.07	9050.23
						-0.96864	0.000550475	-0.0091		831.289	616.222	993.817	502.01	87.3751	197.925						31.4	4677.7	1397.96		733.3	7466.99	7598.22	6624.98	6625.19	6629.43	7497.86	6624.99	6624.98	6624.98	6656.87	6634.64	6663.6	6640.53		734.5	9836.47	9529.47	9040.57	9040.83	9040.57	9084.49	9045.69	9040.57	9047.78
						-0.96914	0.000550095	-0.00913		830.062	583.474	979.363	501.924	71.1944	181.57						31.41	4525.88	1123.15		733.25	7301.37	7600.48	6620.81	6621.02	6625.28	7498.61	6620.82	6620.81	6620.81	6653.08	6630.57	6660.2	6636.59		734.45	9687.58	9533.94	9038.23	9038.49	9038.23	9082.46	9043.37	9038.23	9045.5
						-0.96964	0.000514128	-0.00913		828.838	622.128	985.315	524.277	106.018	236.613						31.42	3988.54	1115.49		733.2	7508.1	7602.84	6617.06	6617.27	6621.55	7499.43	6617.07	6617.06	6617.06	6649.72	6626.92	6657.24	6633.07		734.4	9665.31	9538.98	9036.32	9036.58	9036.32	9080.86	9041.48	9036.32	9043.65
						-0.97014	0.000498023	-0.00912		827.611	601.627	1007.58	530.306	83.7214	191.705						31.43	4161.62	1335.06		733.15	7698.57	7604.36	6612.76	6612.97	6617.28	7499.36	6612.77	6612.76	6612.76	6645.82	6622.72	6653.77	6629.01		734.35	9922.34	9544.21	9034.47	9034.73	9034.47	9079.33	9039.65	9034.47	9041.86
						-0.97064	0.000485568	-0.00914		826.387	638.226	1080.82	485.35	94.0599	234.492						31.44	4382.13	1489.92		733.1	7721.54	7605.07	6607.97	6608.18	6612.51	7498.45	6607.98	6607.97	6607.97	6641.42	6618.03	6649.81	6624.46		734.3	9829.59	9548.82	9031.85	9032.12	9031.85	9077.04	9037.06	9031.85	9039.31
						-0.97114	0.000448737	-0.00918		825.16	617.729	997.039	458.76	128.863	236.49						31.45	4004.51	1266.1		733.05	7596.85	7605.39	6603.1	6603.31	6607.66	7497.1	6603.11	6603.1	6603.1	6636.96	6613.27	6645.81	6619.85		734.25	9772.52	9553.82	9029.51	9029.78	9029.51	9075.01	9034.73	9029.51	9037.03
						-0.97164	0.00044774	-0.00921		823.934	609.469	1002.98	466.835	112.689	203.836						31.46	4668.62	1482.26		733	7842.52	7605.7	6598.54	6598.75	6603.12	7495.71	6598.55	6598.54	6598.54	6632.82	6608.82	6642.15	6615.54		734.2	9836.76	9559.13	9027.32	9027.59	9027.32	9073.15	9032.57	9027.32	9034.91
						-0.97214	0.00042071	-0.00923		822.707	546.186	972.236	470.831	110.789	187.497						31.47	4568.47	1164.49		732.95	7950.78	7605.04	6593.33	6593.55	6597.94	7493.31	6593.35	6593.33	6593.33	6628.04	6603.72	6637.87	6610.6		734.15	9619.21	9564.39	9024.94	9025.21	9024.94	9071.1	9030.21	9024.94	9032.59
						-0.97264	0.000400428	-0.00927		821.48	588.883	1016.9	513.546	90.5488	211.916						31.48	4025.04	1479.35		732.9	7620.59	7603.78	6587.84	6588.05	6592.47	7490.25	6587.85	6587.84	6587.84	6622.98	6598.34	6633.32	6605.37		734.1	9583.22	9570.44	9023.19	9023.47	9023.19	9069.69	9028.48	9023.19	9030.91
						-0.97314	0.000400168	-0.00932		820.254	607.117	1051.36	464.556	82.5406	201.693						31.49	4325.84	1513.21		732.85	7756.73	7603.03	6583.18	6583.39	6587.84	7487.66	6583.19	6583.18	6583.18	6618.76	6593.79	6629.65	6600.98		734.05	9802.05	9576.73	9021.55	9021.82	9021.55	9068.38	9026.85	9021.55	9029.33
						-0.97363	0.000364882	-0.00935		819.025	556.088	1036.92	505.22	78.6103	213.88						31.5	4675.33	1375.31		732.8	7522.56	7601.59	6578.15	6578.37	6582.84	7484.33	6578.17	6578.15	6578.15	6614.19	6588.88	6625.64	6596.24		734	9944.32	9582.52	9019.25	9019.52	9019.25	9066.42	9024.58	9019.25	9027.1
						-0.97413	0.000360493	-0.00938		817.799	564.139	1032.67	488.838	66.5333	219.953						31.51	3818.28	1519.65		732.75	7746.3	7600.41	6573.72	6573.94	6578.43	7481.21	6573.73	6573.72	6573.72	6610.21	6584.57	6622.26	6592.1		733.95	9866.32	9588.05	9016.53	9016.8	9016.53	9064.05	9021.88	9016.53	9024.45
						-0.97463	0.000341528	-0.00944		816.57	604.767	1020.27	482.644	111.483	203.625						31.52	3739.93	1410.25		732.7	7557.42	7598.33	6568.7	6568.92	6573.44	7477.14	6568.72	6568.7	6568.7	6605.66	6579.67	6618.32	6587.37		733.9	9486.7	9593.96	9014.03	9014.31	9014.03	9061.9	9019.4	9014.03	9022.02
						-0.97513	0.000311444	-0.00951		815.344	641.309	1028.24	494.778	170.669	215.805						31.53	4155.02	1800.76		732.65	7746.78	7596.4	6564.15	6564.37	6568.91	7473.16	6564.17	6564.15	6564.15	6601.59	6575.24	6614.89	6583.13		733.85	9476.8	9601.15	9012.64	9012.92	9012.64	9060.86	9018.03	9012.64	9020.7
						-0.97563	0.00031371	-0.00955		814.115	614.736	999.564	486.55	172.834	211.697						31.54	4198.42	1679.44		732.6	7775.48	7593.65	6559.1	6559.32	6563.89	7468.3	6559.12	6559.1	6559.1	6597.03	6570.32	6611	6578.39		733.8	9914.1	9608.52	9011.27	9011.55	9011.27	9059.85	9016.69	9011.27	9019.41
						-0.97613	0.000281128	-0.0096		812.887	590.207	1001.43	498.678	91.5455	201.485						31.55	4319.94	1533.86		732.55	7736.29	7590.48	6553.97	6554.19	6558.79	7462.98	6553.99	6553.97	6553.97	6592.39	6565.31	6607.06	6573.57		733.75	9977.59	9614.77	9008.62	9008.9	9008.62	9057.55	9014.06	9008.62	9016.83
						-0.97663	0.000270233	-0.00969		811.658	659.29	1043.99	478.241	89.6532	201.45						31.56	5178.66	1587.75		732.5	7409.63	7587.09	6548.93	6549.15	6553.77	7457.36	6548.95	6548.93	6548.93	6587.85	6560.39	6603.25	6568.85		733.7	10036.6	9621	9005.77	9006.05	9005.77	9055.07	9011.23	9005.77	9014.05
						-0.97713	0.00026231	-0.00978		810.43	600.176	1001.08	512.749	89.7964	217.691						31.57	3822.41	1517.86		732.45	7889.69	7584.22	6544.71	6544.93	6549.58	7452.2	6544.73	6544.71	6544.71	6584.15	6556.31	6600.31	6564.97		733.65	9608.38	9627.23	9002.73	9003.02	9002.73	9052.4	9008.22	9002.73	9011.09
						-0.97763	0.000231093	-0.00985		809.201	622.448	1049.73	471.973	81.8021	213.585						31.58	3779.87	1229.14		732.4	7497.69	7579.79	6539.24	6539.47	6544.14	7445.42	6539.27	6539.24	6539.24	6579.21	6550.97	6596.17	6559.84		733.6	9929.04	9634.89	9000.95	9001.24	9000.95	9050.99	9006.46	9000.95	9009.39
						-0.97813	0.000233167	-0.00991		807.973	585.733	1080.06	518.674	51.4365	193.21						31.59	4338.46	1579.69		732.35	7296.71	7576.04	6534.77	6535	6539.7	7439.25	6534.81	6534.77	6534.77	6575.27	6546.64	6593.08	6555.72		733.55	9941.39	9641.78	8998.22	8998.51	8998.22	9048.64	9003.75	8998.22	9006.73
						-0.97863	0.000205719	-0.01		806.742	630.367	972.092	473.844	51.587	168.776						31.6	4394.94	1645.75		732.3	7092.28	7572.51	6530.81	6531.04	6535.76	7433.23	6530.85	6530.81	6530.81	6571.86	6542.81	6590.53	6552.12		733.5	9686.94	9648.81	8995.45	8995.73	8995.45	9046.25	9001	8995.45	9004.04
						-0.97913	0.00018922	-0.01007		805.514	611.961	1004.46	504.262	131.036	199.243						31.61	4214.73	1403.59		732.25	7411.9	7569.19	6527.36	6527.59	6532.34	7427.34	6527.4	6527.36	6527.36	6568.97	6539.5	6588.56	6549.04		733.45	9983.75	9656.77	8993.41	8993.7	8993.41	9044.6	8998.99	8993.41	9002.08
						-0.97964	0.000185898	-0.01014		804.283	546.808	992.087	524.505	62.0525	207.34						31.62	4465.42	1447.28		732.2	7499.21	7564.75	6523.09	6523.31	6528.09	7420.26	6523.12	6523.09	6523.09	6565.26	6535.37	6585.81	6545.14		733.4	9813.1	9664.04	8990.5	8990.79	8990.5	9042.07	8996.1	8990.5	8999.25
						-0.98014	0.000151679	-0.01026		803.053	591.426	1012.24	530.512	74.3971	203.239						31.63	4556.84	1585.07		732.15	7746.86	7559.8	6518.57	6518.8	6523.6	7412.58	6518.61	6518.57	6518.57	6561.33	6530.99	6582.87	6541.01		733.35	9908.5	9672.01	8988.08	8988.37	8988.08	9040.05	8993.71	8988.08	8996.91
						-0.98064	0.000151971	-0.01039		801.824	599.452	1026.29	475.55	68.4465	207.268						31.64	3990.18	988.139		732.1	7544.59	7553.91	6513.41	6513.64	6518.47	7403.89	6513.45	6513.41	6513.41	6556.75	6525.98	6579.35	6536.24		733.3	9778.02	9679.88	8985.37	8985.66	8985.37	9037.74	8991.02	8985.37	8994.28
						-0.98114	0.000132437	-0.0105		800.594	611.539	1044.4	491.723	86.8816	205.201						31.65	4032.05	1378.37		732.05	7734.45	7548.27	6508.75	6508.98	6513.84	7395.35	6508.8	6508.75	6508.75	6552.7	6521.47	6576.4	6531.99		733.25	9848.42	9688.33	8983.04	8983.33	8983.04	9035.81	8988.72	8983.04	8992.04
						-0.98164	0.000110715	-0.01059		799.363	560.65	1030	499.764	66.7108	211.259						31.66	5139.39	1633.56		732	7529.33	7541.88	6503.59	6503.82	6508.71	7385.97	6503.65	6503.59	6503.59	6548.16	6516.46	6573	6527.25		733.2	9635.85	9696.76	8980.5	8980.79	8980.5	9033.67	8986.19	8980.5	8989.58
						-0.98214	0.000114182	-0.0107		798.131	572.739	1011.54	467.179	139.983	180.758						31.67	3985.46	1491.74		731.95	7794.1	7535.74	6498.95	6499.18	6504.1	7376.75	6499.01	6498.95	6498.95	6544.15	6511.98	6570.2	6523.04		733.15	9940.48	9706.03	8978.57	8978.86	8978.57	9032.16	8984.29	8978.57	8987.73
						-0.98264	8.35144e-05	-0.01084		796.9	619.345	960.597	477.252	71.0698	196.972						31.68	3105.45	1527.38		731.9	7272.32	7528.68	6493.61	6493.85	6498.79	7366.5	6493.68	6493.61	6493.61	6539.46	6506.8	6566.77	6518.14		733.1	9958.36	9714.61	8975.74	8976.03	8975.74	9029.75	8981.48	8975.74	8984.99
						-0.98313	8.01168e-05	-0.01099		795.67	552.238	1025.41	511.689	132.133	178.665						31.69	3858.8	1805.8		731.85	7539.42	7522.71	6489.61	6489.84	6494.81	7357.24	6489.68	6489.61	6489.61	6536.11	6502.95	6564.75	6514.59		733.05	9714.47	9723.34	8972.85	8973.14	8972.85	9027.28	8978.62	8972.85	8982.19
						-0.98362	6.85351e-05	-0.01113		794.438	519.664	1033.35	458.816	122.12	217.203						31.7	4469.59	1438.01		731.8	7238.5	7515.83	6484.9	6485.14	6490.14	7346.96	6484.98	6484.9	6484.9	6532.08	6498.41	6562.1	6510.35		733	9863.15	9732.99	8970.67	8970.96	8970.67	9025.52	8976.46	8970.67	8980.1
						-0.98412	3.97456e-05	-0.01128		793.207	560.166	966.189	539.929	93.8415	225.284						31.71	3961.33	1826.34		731.75	7297.91	7509.51	6480.96	6481.2	6486.23	7337.13	6481.04	6480.96	6480.96	6528.82	6494.63	6560.31	6506.89		732.95	10197.8	9742.41	8968.04	8968.34	8968.04	9023.33	8973.86	8968.04	8977.56
						-0.98463	4.48517e-05	-0.01145		791.975	590.508	1026.91	456.628	67.6031	209.011						31.72	4051.63	1983.88		731.7	7576.47	7502.83	6476.86	6477.1	6482.15	7326.82	6476.94	6476.86	6476.86	6525.42	6490.7	6558.44	6503.27		732.9	9918.85	9751.07	8964.42	8964.72	8964.42	9020.15	8970.27	8964.42	8974.04
						-0.98513	1.87044e-05	-0.01161		790.742	572.146	1006.44	464.666	65.7231	196.802						31.73	4197.51	1612.88		731.65	7382.34	7495.24	6472.02	6472.26	6477.35	7315.47	6472.12	6472.02	6472.02	6521.3	6486.04	6555.93	6498.94		732.85	9457.41	9760.77	8961.61	8961.92	8961.61	9017.78	8967.49	8961.61	8971.32
						-0.98563	7.68092e-06	-0.01177		789.51	570.019	955.545	476.758	106.448	204.882						31.74	4116.83	1648.56		731.6	7435.67	7487.97	6467.68	6467.92	6473.04	7304.31	6467.78	6467.68	6467.68	6517.69	6481.87	6554.01	6495.12		732.8	9921.28	9772.03	8960.16	8960.46	8960.16	9016.77	8966.05	8960.16	8969.96
						-0.98613	5.75015e-06	-0.01195		788.277	578.033	987.835	490.875	47.7666	194.706						31.75	5070.16	1327.98		731.55	7502.31	7480.41	6463.19	6463.43	6468.57	7292.71	6463.29	6463.19	6463.19	6513.94	6477.55	6552.04	6491.16		732.75	10124.5	9782.15	8957.33	8957.63	8957.33	9014.4	8963.25	8957.33	8967.23
						-0.98663	-2.47932e-05	-0.01216		787.045	551.571	977.524	472.537	86.4525	227.118						31.76	3850.82	1584.87		731.5	7477.04	7472.52	6458.51	6458.75	6463.93	7280.65	6458.62	6458.51	6458.51	6510.03	6473.06	6550	6487.03		732.7	10182.3	9791.9	8953.9	8954.2	8953.9	9011.42	8959.84	8953.9	8963.89
						-0.98713	-2.25321e-05	-0.01235		785.812	539.311	983.438	452.179	119.042	225.051						31.77	4064.04	1224.7		731.45	7645.99	7464.56	6453.89	6454.13	6459.34	7268.37	6454.01	6453.89	6453.89	6506.19	6468.62	6548.12	6482.98		732.65	9611.84	9801.69	8950.28	8950.59	8950.28	9008.27	8956.25	8950.28	8960.38
						-0.98763	-4.13306e-05	-0.01256		784.578	478.404	944.749	482.511	82.6907	190.551						31.78	4060.21	1386.6		731.4	7277.04	7456.06	6448.81	6449.06	6454.3	7255.38	6448.95	6448.81	6448.81	6501.92	6463.73	6545.92	6478.49		732.6	9890.04	9813.4	8948.34	8948.64	8948.34	9006.8	8954.33	8948.34	8958.53
						-0.98812	-6.05886e-05	-0.0128		783.346	508.723	974.991	490.536	62.5674	192.545						31.79	4479.37	1571.92		731.35	7154.92	7448.4	6444.68	6444.93	6450.19	7243.06	6444.82	6444.68	6444.68	6498.61	6459.79	6544.79	6474.96		732.55	10248.9	9824.5	8945.57	8945.87	8945.57	9004.5	8951.59	8945.57	8955.87
						-0.98862	-5.75684e-05	-0.01302		782.111	565.375	982.929	508.691	93.1184	180.353						31.8	4410.25	1618.42		731.3	7260.96	7440.98	6440.85	6441.1	6446.4	7230.81	6441.01	6440.85	6440.85	6495.62	6456.16	6544.1	6471.75		732.5	9919.94	9834.77	8941.73	8942.04	8941.73	9001.15	8947.78	8941.73	8952.14
						-0.98913	-8.79439e-05	-0.01321		780.879	510.574	970.601	543.05	83.1321	190.452						31.81	4270.78	1666.99		731.25	7547.77	7433.23	6436.74	6436.98	6442.32	7218.05	6436.91	6436.74	6436.74	6492.36	6452.25	6543.26	6468.27		732.45	10030.1	9846.23	8938.85	8939.17	8938.85	8998.76	8944.93	8938.85	8949.36
						-0.98963	-9.03924e-05	-0.01341		779.645	548.974	1006.9	486.23	105.565	216.754						31.82	3753.34	1393.03		731.2	7212.16	7424.7	6431.88	6432.12	6437.49	7204.3	6432.06	6431.88	6431.88	6488.38	6447.59	6541.83	6464.07		732.4	10176.3	9857.59	8935.65	8935.96	8935.65	8996.04	8941.75	8935.65	8946.26
						-0.99013	-9.97199e-05	-0.01366		778.41	518.499	980.394	469.941	89.5041	210.64						31.83	3952.02	1656.34		731.15	7040.5	7417.02	6427.86	6428.11	6433.51	7191.19	6428.06	6427.86	6427.86	6485.27	6443.79	6541.4	6460.73		732.35	10030.8	9868.76	8932	8932.31	8932	8992.89	8938.12	8932	8942.72
						-0.99063	-0.00012217	-0.01393		777.176	552.835	959.972	427.329	77.4993	232.879						31.84	4072.5	1559.92		731.1	7558.78	7409.77	6424.29	6424.54	6429.97	7178.3	6424.5	6424.29	6424.29	6482.61	6440.42	6541.59	6457.86		732.3	10017.3	9880.56	8928.76	8929.08	8928.76	8990.17	8934.92	8928.76	8939.6
						-0.99113	-0.000115894	-0.01417		775.941	536.542	937.533	451.555	14.8758	184.246						31.85	3831.74	1698.55		731.05	7681.74	7401.22	6419.36	6419.62	6425.08	7163.87	6419.59	6419.36	6419.36	6478.63	6435.72	6540.61	6453.66		732.25	10059.9	9892.62	8925.56	8925.88	8925.56	8987.48	8931.74	8925.56	8936.51
						-0.99163	-0.000141509	-0.01442		774.707	536.449	977.862	437.305	33.2565	182.19						31.86	3880.5	1659.49		731	7375.96	7392.39	6414.11	6414.36	6419.86	7148.93	6414.35	6414.11	6414.11	6474.34	6430.69	6539.49	6449.15		732.2	10224.9	9904.78	8922.22	8922.54	8922.22	8984.66	8928.43	8922.22	8933.28
						-0.99212	-0.000148927	-0.01469		773.471	540.405	965.548	473.665	88.0673	188.231						31.87	3750.29	1244.14		730.95	7328.21	7384.43	6409.63	6409.89	6415.42	7134.59	6409.9	6409.63	6409.63	6470.85	6426.43	6539.34	6445.44		732.15	9799.01	9916.66	8918.39	8918.71	8918.39	8981.35	8924.63	8918.39	8929.57
						-0.99262	-0.000150051	-0.01499		772.236	554.477	983.596	483.702	65.952	172.009						31.88	4379.28	1636.49		730.9	7553.05	7376.68	6405.27	6405.52	6411.09	7120.2	6405.55	6405.27	6405.27	6467.5	6422.3	6539.53	6441.87		732.1	9850.23	9930.03	8915.8	8916.12	8915.8	8979.29	8922.07	8915.8	8927.09
						-0.99311	-0.000176182	-0.01529		771	576.637	955.097	495.76	74.1977	200.305						31.89	5019.54	1688.47		730.85	7261.09	7368.47	6400.31	6400.57	6406.16	7105.05	6400.61	6400.31	6400.31	6463.58	6417.57	6539.36	6437.74		732.05	10142.3	9943.44	8913.05	8913.37	8913.05	8977.08	8919.35	8913.05	8924.47
						-0.99361	-0.000171257	-0.0156		769.764	509.78	961.001	453.188	84.4637	186.11						31.9	3808.58	1485.07		730.8	7347.79	7361.17	6396.09	6396.35	6401.98	7090.5	6396.42	6396.09	6396.09	6460.43	6413.6	6540.17	6434.38		732	10155.9	9956.2	8909.44	8909.76	8909.44	8974.01	8915.76	8909.44	8920.97
						-0.99412	-0.000191517	-0.01593		768.529	505.647	944.653	461.201	74.4975	218.44						31.91	4442.39	1590.43		730.75	7581.43	7353.82	6391.64	6391.9	6397.56	7075.59	6391.99	6391.64	6391.64	6457.06	6409.39	6541	6430.81		731.95	9972.92	9969.11	8905.77	8906.09	8905.77	8970.89	8912.12	8905.77	8917.43
						-0.99462	-0.000207963	-0.01623		767.293	541.96	891.905	471.233	18.0189	171.89						31.92	4038.56	1710.6		730.7	7381.41	7346.08	6386.58	6386.84	6392.54	7059.95	6386.95	6386.58	6386.58	6453.12	6404.57	6541.5	6426.65		731.9	10359.6	9982.76	8902.63	8902.95	8902.63	8968.31	8909.01	8902.63	8914.41
						-0.99512	-0.00020405	-0.01653		766.057	576.239	960.503	491.373	92.9972	196.123						31.93	3962.47	1466.49		730.65	7400.59	7339.1	6382.01	6382.27	6388.01	7044.69	6382.41	6382.01	6382.01	6449.7	6400.27	6542.79	6423.04		731.85	10117.7	9995.47	8898.35	8898.67	8898.35	8964.59	8904.75	8898.35	8910.25
						-0.99562	-0.00023314	-0.01687		764.82	521.558	958.315	489.267	109.319	185.982						31.94	4216.45	1512		730.6	7433.19	7332.34	6377.39	6377.65	6383.42	7029.26	6377.82	6377.39	6377.39	6446.25	6395.9	6544.35	6419.4		731.8	10041.2	10009	8894.76	8895.08	8894.76	8961.58	8901.19	8894.76	8906.79
						-0.99613	-0.000234004	-0.01724		763.582	517.425	958.15	452.797	101.378	187.971						31.95	3920.26	1517.28		730.55	7580.21	7325.8	6372.67	6372.93	6378.74	7013.65	6373.13	6372.67	6372.67	6442.74	6391.45	6546.14	6415.7		731.75	10019.2	10023	8891.39	8891.72	8891.39	8958.79	8897.85	8891.39	8903.56
						-0.99663	-0.000245689	-0.01759		762.346	565.836	909.479	481.013	91.4186	200.063						31.96	4358.2	1058.48		730.5	7620.84	7319.24	6367.56	6367.82	6373.67	6997.58	6368.06	6367.56	6367.56	6438.87	6386.61	6547.89	6411.65		731.7	10017.1	10037.2	8888.07	8888.4	8888.07	8956.06	8894.56	8888.07	8900.37
						-0.99713	-0.000267069	-0.0179		761.109	537.451	909.322	414.246	34.9863	208.111						31.97	3924.49	1483.08		730.45	7454.45	7312.95	6362.33	6362.6	6368.48	6981.31	6362.86	6362.33	6362.33	6434.91	6381.66	6549.91	6407.53		731.65	10092.1	10051.6	8884.75	8885.08	8884.75	8953.33	8891.27	8884.75	8897.18
						-0.99763	-0.000259508	-0.01824		759.871	599.983	915.226	458.623	12.9204	212.115						31.98	4145.76	1535.73		730.4	7088.92	7307.52	6357.52	6357.78	6363.7	6965.4	6358.09	6357.52	6357.52	6431.4	6377.13	6552.76	6403.86		731.6	9841.59	10065.9	8881.19	8881.53	8881.19	8950.39	8887.75	8881.19	8893.77
						-0.99813	-0.000288085	-0.01863		758.633	535.246	896.887	480.764	-13.1778	179.762						31.99	4238.71	1488.26		730.35	7212.65	7303.49	6353.63	6353.9	6359.85	6950.36	6354.24	6353.63	6353.63	6428.86	6373.54	6556.97	6401.18		731.55	9835.19	10081	8878.37	8878.7	8878.37	8948.17	8884.95	8878.37	8891.08
						-0.99863	-0.000296619	-0.01901		757.396	525.056	953.283	510.976	73.8337	195.886						32	3835.48	1527.69		730.3	7219.29	7299.66	6349.42	6349.69	6355.68	6934.97	6350.07	6349.42	6349.42	6426.02	6369.62	6561.31	6398.22		731.5	9944.03	10096.3	8875.56	8875.89	8875.56	8945.98	8882.17	8875.56	8888.41
						-0.99914	-0.000302053	-0.01937		756.158	563.328	963.215	480.598	49.7535	181.719						32.01	4151.43	1814.52		730.25	7313.89	7296.38	6345.18	6345.45	6351.48	6919.51	6345.88	6345.18	6345.18	6423.2	6365.68	6566.13	6395.29		731.45	9900.73	10111.3	8872.41	8872.75	8872.41	8943.47	8879.06	8872.41	8885.41
						-0.99964	-0.000329651	-0.01974		754.92	569.287	938.821	484.553	55.9662	179.669						32.02	4568.26	1619.32		730.2	7395.33	7293.46	6340.68	6340.96	6347.02	6903.79	6341.43	6340.68	6340.68	6420.16	6361.5	6571.21	6392.17		731.4	10150.7	10126.6	8869.39	8869.73	8869.39	8941.08	8876.06	8869.39	8882.53
						-1.00014	-0.000323025	-0.02011		753.682	553.041	924.528	502.636	62.1769	177.619						32.03	4671.94	1626.49		730.15	7278.35	7291	6335.97	6336.24	6342.35	6887.83	6336.77	6335.97	6335.97	6416.93	6357.1	6576.65	6388.9		731.35	9761.26	10141.2	8865.62	8865.96	8865.62	8937.95	8872.32	8865.62	8878.92
						-1.00064	-0.000343199	-0.02047		752.443	522.675	918.313	458.148	96.6413	209.877						32.04	4554.9	1469.24		730.1	7179.73	7289.56	6331.54	6331.81	6337.96	6872.14	6332.4	6331.54	6331.54	6414.04	6353	6582.98	6385.99		731.3	10342.7	10156.9	8862.98	8863.33	8862.98	8935.97	8869.72	8862.98	8876.43
						-1.00114	-0.000354643	-0.02086		751.203	591.186	988.782	449.997	28.1804	183.611						32.05	4799.97	1434.11		730.05	7574.58	7289.16	6327.35	6327.63	6333.81	6856.73	6328.27	6327.35	6327.35	6411.44	6349.14	6590.19	6383.41		731.25	10214.5	10171	8858.63	8858.97	8858.63	8932.28	8865.4	8858.63	8872.23
						-1.00164	-0.00035333	-0.02127		749.965	504.338	901.855	417.638	-14.0289	215.857						32.06	3626.09	1863.35		730	7230.15	7288.57	6322.14	6322.42	6328.64	6840.3	6323.12	6322.14	6322.14	6407.85	6344.27	6597.06	6379.89		731.2	10273.3	10185.5	8854.64	8854.99	8854.64	8928.97	8861.44	8854.64	8868.4
						-1.00214	-0.000381694	-0.02167		748.725	522.404	913.803	470.013	66.8279	201.7						32.07	4028.98	1226.31		729.95	7301.8	7289.78	6317.8	6318.08	6324.34	6824.77	6318.85	6317.8	6317.8	6405.18	6340.28	6605.54	6377.34		731.15	10133.1	10199.8	8850.47	8850.81	8850.47	8925.47	8857.3	8850.47	8864.39
						-1.00263	-0.000376002	-0.02205		747.486	568.697	949.949	475.983	87.1499	195.615						32.08	4735.98	1267.94		729.9	7241.35	7291.78	6313.27	6313.55	6319.85	6809.08	6314.39	6313.27	6313.27	6402.37	6336.1	6614.59	6374.7		731.1	10190	10214.4	8846.7	8847.04	8846.7	8922.39	8853.56	8846.7	8860.78
						-1.00313	-0.000388436	-0.02244		746.246	568.598	945.751	465.818	51.0028	193.565						32.09	4128.83	1898.48		729.85	7477.68	7294.98	6308.87	6309.16	6315.5	6793.57	6310.07	6308.87	6308.87	6399.75	6332.07	6624.64	6372.34		731.05	10228.9	10228.8	8842.75	8843.09	8842.75	8919.14	8849.64	8842.75	8856.99
						-1.00363	-0.000407086	-0.02287		745.006	566.484	905.264	431.462	73.3374	217.723						32.1	3886.09	1374.83		729.8	7534.37	7298.68	6303.86	6304.15	6310.53	6777.5	6305.15	6303.86	6303.86	6396.56	6327.44	6634.92	6369.48		731	10348.3	10243	8838.67	8839.02	8838.67	8915.77	8845.59	8838.67	8853.08
						-1.00413	-0.000402509	-0.02331		743.766	524.058	927.282	483.799	15.0312	203.576						32.11	4207.68	1232.52		729.75	7321.7	7303.43	6298.69	6298.98	6305.41	6761.33	6300.06	6298.69	6298.69	6393.27	6322.65	6645.97	6366.61		730.95	10108.4	10256.8	8834.23	8834.58	8834.23	8912.05	8841.18	8834.23	8848.81
						-1.00463	-0.000429271	-0.02373		742.525	546.135	921.075	453.483	41.3955	173.312						32.12	4487.83	1110.84		729.7	7355.16	7309.99	6294.06	6294.35	6300.81	6745.77	6295.52	6294.06	6294.06	6390.57	6318.4	6658.53	6364.44		730.9	9827.5	10271	8830.48	8830.83	8830.48	8909.03	8837.47	8830.48	8845.24
						-1.00513	-0.000430171	-0.02414		741.285	564.175	943.082	451.39	35.5086	187.387						32.13	4113.69	1305.38		729.65	7374.1	7317.81	6289.32	6289.61	6296.12	6730.18	6290.88	6289.32	6289.32	6387.83	6314.07	6672.01	6362.36		730.85	10421.4	10286	8827.55	8827.9	8827.55	8906.84	8834.57	8827.55	8842.49
						-1.00563	-0.000438176	-0.02458		740.043	568.107	983.215	471.46	59.9081	217.573						32.14	3922.93	1595.91		729.6	7408.08	7327.02	6284.53	6284.82	6291.37	6714.6	6286.19	6284.53	6284.53	6385.09	6309.69	6686.53	6360.43		730.8	10395.7	10299	8822.86	8823.21	8822.86	8902.9	8829.91	8822.86	8837.98
						-1.00614	-0.000462626	-0.02501		738.803	592.179	904.482	473.392	50.0572	213.507						32.15	3691.15	1457.1		729.55	7551.53	7337.62	6279.63	6279.93	6286.52	6699.02	6281.41	6279.63	6279.63	6382.32	6305.22	6702.04	6358.61		730.75	10191.4	10311.8	8818.23	8818.59	8818.23	8899.04	8825.32	8818.23	8833.54
						-1.00664	-0.000454112	-0.02542		737.562	612.215	924.466	447.127	3.95621	217.498						32.16	3624.51	1004.76		729.5	7717.35	7349.43	6274.36	6274.65	6281.29	6683.16	6276.25	6274.36	6274.36	6379.23	6300.37	6718.31	6356.67		730.7	10286	10324.9	8814.19	8814.55	8814.19	8895.77	8821.31	8814.19	8829.68
						-1.00714	-0.000475692	-0.02585		736.32	551.704	942.43	475.242	50.504	215.446						32.17	4253.41	1223.95		729.45	7590.4	7362.43	6268.64	6268.94	6275.62	6666.95	6270.66	6268.64	6268.64	6375.76	6295.1	6735.32	6354.56		730.65	10264.7	10337.5	8809.86	8810.22	8809.86	8892.22	8817.02	8809.86	8825.55
						-1.00763	-0.000484537	-0.0263		735.078	545.569	942.267	455.026	18.5136	203.33						32.18	4675.34	1009.97		729.4	7308.15	7377.45	6263.23	6263.53	6270.26	6651.17	6265.38	6263.23	6263.23	6372.69	6290.15	6753.84	6353.08		730.6	10101.1	10349.8	8805.58	8805.94	8805.58	8888.74	8812.77	8805.58	8821.46
						-1.00813	-0.000485344	-0.02674		733.836	575.667	913.921	503.261	-13.4656	207.321						32.19	4435.12	1264.8		729.35	7573.7	7394.95	6258.54	6258.84	6265.62	6636.2	6260.83	6258.54	6258.54	6370.4	6285.92	6774.28	6352.66		730.55	10104	10362.1	8801.77	8802.13	8801.77	8885.73	8809	8801.77	8817.85
						-1.00864	-0.000514478	-0.02717		732.594	605.755	921.814	474.996	59.2264	150.935						32.2	4525.6	1253.21		729.3	7616.83	7413.5	6253.15	6253.45	6260.27	6620.66	6255.59	6253.15	6253.15	6367.49	6281.01	6795.17	6351.92		730.5	10125.9	10374.1	8797.94	8798.31	8797.94	8882.72	8805.2	8797.94	8814.22
						-1.00914	-0.000510174	-0.02762		731.352	599.613	967.939	513.148	49.3872	223.346						32.21	4386.94	1188.34		729.25	7569.83	7433.69	6247.64	6247.94	6254.81	6605.13	6250.23	6247.64	6247.64	6364.55	6275.99	6817.06	6351.47		730.45	10547.7	10385.6	8794.03	8794.4	8794.03	8879.64	8801.33	8794.03	8810.52
						-1.00964	-0.000525885	-0.02809		730.109	591.462	921.495	462.76	57.6595	213.248						32.22	3782.86	1613.01		729.2	7525.41	7455.73	6242.24	6242.54	6249.45	6589.83	6245	6242.24	6242.24	6361.79	6271.09	6840.1	6351.58		730.4	10286.5	10395.3	8788.88	8789.24	8788.88	8875.32	8796.2	8788.88	8805.57
						-1.01014	-0.000543278	-0.02852		728.867	623.543	927.371	488.831	63.9173	209.189						32.23	4644.64	1705.91		729.15	7307.43	7479.55	6236.93	6237.23	6244.19	6574.76	6239.87	6236.93	6236.93	6359.22	6266.3	6864.17	6352.31		730.35	10023.3	10405.4	8784.47	8784.84	8784.47	8871.77	8791.83	8784.47	8801.38
						-1.01064	-0.000539167	-0.02892		727.623	601.313	951.346	522.939	70.174	166.92						32.24	4323.07	1399.01		729.1	7458.72	7505.54	6232.17	6232.48	6239.49	6560.37	6235.3	6232.17	6232.17	6357.3	6262.08	6889.59	6354.15		730.3	10335	10415.6	8780.83	8781.2	8780.83	8869	8788.23	8780.83	8797.95
						-1.01114	-0.000567382	-0.02935		726.381	595.177	945.148	500.728	86.4824	191.02						32.25	4566.25	2004.63		729.05	7630.28	7532.53	6227.01	6227.32	6234.38	6545.73	6230.33	6227.01	6227.01	6355.07	6257.46	6915.13	6356.19		730.25	10386.4	10424.4	8776.25	8776.63	8776.25	8865.3	8783.69	8776.25	8793.6
						-1.01164	-0.000568237	-0.02983		725.137	615.178	955.038	480.535	52.5211	190.987						32.26	4222.32	1667.06		729	7588.1	7560.29	6221.4	6221.71	6228.81	6530.78	6224.93	6221.4	6221.4	6352.49	6252.41	6940.51	6358.44		730.2	9721.22	10432.4	8771.52	8771.89	8771.52	8861.46	8778.99	8771.52	8789.09
						-1.01213	-0.00057693	-0.03027		723.893	615.071	950.852	466.38	70.8383	198.994						32.27	4257.98	1515.03		728.95	7652.66	7589.14	6215.88	6216.19	6223.34	6516.07	6219.63	6215.88	6215.88	6350.11	6247.47	6965.95	6361.52		730.15	9994.8	10441.7	8768.72	8769.1	8768.72	8859.57	8776.23	8768.72	8786.52
						-1.01263	-0.000600212	-0.03072		722.65	610.946	978.826	516.547	56.9899	206.998						32.28	3761.93	1542.87		728.9	7476.67	7618.46	6210.18	6210.49	6217.69	6501.34	6214.16	6210.18	6210.18	6347.66	6242.36	6990.81	6365.19		730.1	10051.1	10449.5	8765.12	8765.49	8765.12	8856.89	8772.66	8765.12	8783.15
						-1.01312	-0.000595188	-0.03118		721.406	655.045	952.533	506.41	45.1567	231.074						32.29	3488.59	1449.73		728.85	7224.52	7648.58	6204.91	6205.23	6212.48	6487.18	6209.14	6204.91	6204.91	6345.77	6237.7	7015.28	6370.17		730.05	10439.5	10456.5	8761.33	8761.71	8761.33	8854.04	8768.91	8761.33	8779.61
						-1.01363	-0.000621648	-0.03161		720.162	602.698	950.359	502.304	-32.9764	190.854						32.3	4484.92	1447.86		728.8	7511.88	7679.17	6200.29	6200.6	6207.9	6473.83	6204.78	6200.29	6200.29	6344.64	6233.7	7039.01	6376.69		730	10285.4	10461.7	8756.4	8756.78	8756.4	8850.05	8764.01	8756.4	8774.92
						-1.01413	-0.000628131	-0.03204		718.916	636.741	994.389	534.359	77.752	182.787						32.31	4768.3	1661.86		728.75	7501.32	7708.44	6194.91	6195.23	6202.58	6459.89	6199.68	6194.91	6194.91	6342.89	6228.97	7060.11	6383.45		729.95	10307.4	10466.5	8751.9	8752.28	8751.9	8846.51	8759.55	8751.9	8770.67
						-1.01463	-0.000629425	-0.0325		717.672	632.614	996.226	522.215	-4.3765	190.788						32.32	3631.6	1929.41		728.7	7808.46	7736.69	6189.54	6189.86	6197.27	6446.12	6194.6	6189.54	6189.54	6341.28	6224.27	7078.81	6391.28		729.9	9988.53	10470.5	8747.32	8747.71	8747.32	8842.92	8755.02	8747.32	8766.35
						-1.01513	-0.000657776	-0.03298		716.428	688.727	955.89	550.239	88.2346	208.827						32.33	3709.18	1700.17		728.65	7447.01	7762.63	6183.37	6183.69	6191.15	6431.71	6188.74	6183.37	6183.37	6339.01	6218.78	7093.71	6399.42		729.85	10027.4	10474.7	8743.67	8744.06	8743.67	8840.26	8751.4	8743.67	8762.96
						-1.01563	-0.000653418	-0.03343		715.182	668.532	921.591	503.964	38.2589	220.836						32.34	4396.89	1351.07		728.6	7547.79	7787.56	6178.11	6178.44	6185.95	6418.37	6183.81	6178.11	6178.11	6337.82	6214.23	7106.06	6409.7		729.8	10144.4	10477.9	8739.9	8740.28	8739.9	8837.49	8747.66	8739.9	8759.44
						-1.01613	-0.000673392	-0.03385		713.938	670.423	959.574	521.944	120.793	188.682						32.35	3446.3	1435.77		728.55	8166.84	7809.85	6172.59	6172.91	6180.47	6404.93	6178.62	6172.59	6172.59	6336.5	6209.43	7114.14	6420.95		729.75	10711.8	10480	8735.76	8736.15	8735.76	8834.38	8743.57	8735.76	8755.58
						-1.01663	-0.00068883	-0.03429		712.691	664.287	963.422	497.768	42.7296	196.677						32.36	3930.51	1543.74		728.5	7975.75	7827.9	6165.45	6165.77	6173.39	6390.05	6171.84	6165.45	6165.45	6333.75	6203.04	7116.27	6431.93		729.7	10179.6	10479.6	8729.95	8730.34	8729.95	8829.61	8737.8	8729.95	8750.05
						-1.01713	-0.000684937	-0.03476		711.445	648.119	977.303	477.614	36.9373	226.741						32.37	3958.08	1445		728.45	7770.98	7843.59	6158.78	6159.11	6166.78	6375.82	6165.56	6158.78	6158.78	6331.64	6197.14	7114.26	6444.78		729.65	10447.3	10479.9	8725.69	8726.08	8725.69	8826.4	8733.57	8725.69	8746.06
						-1.01763	-0.000717192	-0.03522		710.199	650.013	934.998	495.589	67.2627	222.69						32.38	4339.76	1352.85		728.4	7564.2	7856.91	6152.63	6152.96	6160.69	6362.26	6159.81	6152.63	6152.63	6330.24	6191.78	7108.01	6459.59		729.6	10218.3	10478.6	8720.62	8721.02	8720.62	8822.41	8728.55	8720.62	8741.29
						-1.01814	-0.000720471	-0.03566		708.953	645.889	1027.12	501.522	79.5231	208.61						32.39	3912.33	1751.16		728.35	7805.63	7867.94	6146.99	6147.33	6155.11	6349.38	6154.59	6146.99	6146.99	6329.55	6186.96	7097.52	6476.47		729.55	10190.9	10477.2	8716.22	8716.61	8716.22	8819.09	8724.18	8716.22	8737.17
						-1.01864	-0.000732106	-0.03613		707.707	707.948	940.692	525.504	71.722	216.596						32.4	3635.48	1583.98		728.3	8005.42	7875.71	6140.72	6141.06	6148.89	6336.03	6148.77	6140.72	6140.72	6328.44	6181.53	7081.79	6494.25		729.5	10241.9	10475	8711.88	8712.28	8711.88	8815.86	8719.88	8711.88	8733.14
						-1.01914	-0.000753493	-0.03664		706.461	685.769	998.685	529.424	49.886	240.621						32.41	3714.73	1311.64		728.25	7868.77	7880.67	6133.92	6134.25	6142.15	6322.33	6142.43	6133.92	6133.92	6327.02	6175.6	7061.21	6513.11		729.45	10301.1	10471.8	8707.38	8707.78	8707.38	8812.49	8715.42	8707.38	8728.94
						-1.01964	-0.000745392	-0.03714		705.213	663.597	984.477	545.372	48.1088	222.536						32.42	4100.48	1426.67		728.2	7988.5	7884.12	6127.45	6127.79	6135.74	6309.13	6136.45	6127.45	6127.45	6326.17	6170.03	7037.01	6533.95		729.4	10377.6	10467.6	8702.69	8703.09	8702.69	8808.94	8710.77	8702.69	8724.56
						-1.02014	-0.000773877	-0.03755		703.967	709.585	934.189	499.17	66.3785	192.43						32.43	3355.5	1167.81		728.15	7965.27	7885.91	6120.65	6120.99	6129	6295.77	6130.18	6120.65	6120.65	6325.25	6164.16	7009	6556.13		729.35	10699.5	10462.3	8697.76	8698.17	8697.76	8805.18	8705.89	8697.76	8719.96
						-1.02064	-0.000782776	-0.03792		702.719	719.483	1006.18	511.109	84.6427	226.467						32.44	4560.13	1164.1		728.1	7725.94	7886.98	6113.9	6114.24	6122.31	6282.61	6123.97	6113.9	6113.9	6324.65	6158.37	6978.06	6580.08		729.3	10638.8	10455.4	8691.88	8692.28	8691.88	8800.48	8700.04	8691.88	8714.4
						-1.02114	-0.000788736	-0.03837		701.471	697.317	1030.06	515.029	40.7766	200.378						32.45	4538.46	1984.38		728.05	7792.32	7888.44	6107.75	6108.09	6116.22	6270.23	6118.39	6107.75	6107.75	6324.94	6153.2	6945.33	6606.29		729.25	10440.1	10447.8	8686.15	8686.55	8686.15	8795.95	8694.35	8686.15	8709
						-1.02164	-0.000817805	-0.03887		700.225	679.165	1047.91	546.998	97.108	166.285						32.46	4246.51	1328.56		728	7832.17	7890.09	6101.41	6101.76	6109.94	6257.83	6112.66	6101.41	6101.41	6325.34	6147.89	6910.57	6633.98		729.2	10288.7	10440.1	8680.99	8681.4	8680.99	8792.01	8689.24	8680.99	8704.18
						-1.02213	-0.000812645	-0.03933		698.977	701.081	1011.67	528.874	137.394	180.278						32.47	4314.95	1317.23		727.95	7827.9	7892.51	6094.95	6095.3	6103.54	6245.47	6106.83	6094.95	6094.95	6325.96	6142.48	6874.36	6663.22		729.15	10298.7	10432.1	8676.26	8676.67	8676.26	8788.52	8684.55	8676.26	8699.8
						-1.02262	-0.000837564	-0.03973		697.729	700.96	983.455	516.764	71.5095	200.274						32.48	4454.05	1131.76		727.9	7921.2	7896.3	6088.49	6088.84	6097.14	6233.26	6101.03	6088.49	6088.49	6326.94	6137.11	6837.32	6694.06		729.1	10610.7	10423.5	8671.49	8671.9	8671.49	8785.01	8679.82	8671.49	8695.38
						-1.02312	-0.000853478	-0.04018		696.479	722.865	985.287	498.651	79.7452	184.22						32.49	4462.26	1922.31		727.85	7988.18	7901.63	6081.77	6082.12	6090.48	6220.96	6095.01	6081.77	6081.77	6328.05	6131.52	6799.59	6726.26		729.05	10170.1	10413.2	8665.78	8666.19	8665.78	8780.59	8674.16	8665.78	8690.04
						-1.02363	-0.000854759	-0.04067		695.23	722.74	949.075	548.622	61.9481	186.191						32.5	4027.05	1551.23		727.8	8114.02	7908.87	6074.85	6075.21	6083.64	6208.62	6088.84	6074.85	6074.85	6329.37	6125.78	6761.69	6759.7		729	9941.63	10403.7	8661.36	8661.77	8661.36	8777.47	8669.77	8661.36	8685.99
						-1.02413	-0.000885565	-0.04115		693.982	724.616	1000.96	546.525	70.1821	192.163						32.51	3877.21	1397.3		727.75	7821.77	7918.16	6067.6	6067.95	6076.45	6196.11	6082.35	6067.6	6067.6	6330.8	6119.74	6723.75	6794.2		728.95	10071.6	10394.2	8657.59	8658.01	8657.59	8775.03	8666.05	8657.59	8682.6
						-1.02463	-0.000882042	-0.04162		692.732	770.522	1012.8	558.439	98.43	208.141						32.52	3447.18	1324.94		727.7	8151.02	7930.74	6061.08	6061.44	6070	6184.49	6076.64	6061.08	6061.08	6333.45	6114.48	6687.12	6830.71		728.9	10426.7	10383.9	8653.43	8653.85	8653.43	8772.23	8661.94	8653.43	8678.83
						-1.02513	-0.000900197	-0.04206		691.484	754.38	1046.64	536.329	64.6292	216.109						32.53	3904.01	1190.79		727.65	7862.37	7945.15	6053.7	6054.06	6062.68	6172.15	6070.1	6053.7	6053.7	6335.75	6108.39	6650.4	6867.5		728.85	10178.6	10372.1	8648.22	8648.64	8648.22	8768.39	8656.76	8648.22	8674.02
						-1.02563	-0.000921877	-0.04245		690.234	766.253	966.426	512.226	42.8464	222.073						32.54	4002.89	1441.11		727.6	8021.21	7963.03	6047.04	6047.4	6056.09	6160.69	6064.33	6047.04	6047.04	6339.35	6103.08	6615.3	6906.06		728.8	10107.9	10360.5	8643.71	8644.14	8643.71	8765.28	8652.31	8643.71	8669.92
						-1.02613	-0.000918787	-0.04286		688.984	730.115	1024.27	580.155	95.0909	222.035						32.55	3989.27	1713.98		727.55	8283.47	7983.18	6039.95	6040.31	6049.07	6148.95	6058.18	6039.95	6039.95	6343.13	6097.39	6580.86	6944.95		728.75	10288.9	10348.9	8639.41	8639.83	8639.41	8762.4	8648.04	8639.41	8666.03
						-1.02663	-0.00094975	-0.04334		687.734	761.988	1034.1	526.049	109.314	185.997						32.56	4173.08	1507.58		727.5	8194.37	8005.26	6032.17	6032.54	6041.36	6136.66	6051.38	6032.17	6032.17	6346.86	6091.06	6546.85	6983.75		728.7	10463.2	10336.4	8634.55	8634.98	8634.55	8758.99	8643.24	8634.55	8661.61
						-1.02713	-0.000953404	-0.04382		686.484	807.847	1033.92	543.957	97.5342	203.961						32.57	3835.55	1365.44		727.45	8085.13	8030.05	6024.6	6024.97	6033.86	6124.73	6044.83	6024.6	6024.6	6351.52	6085	6514.22	7023.14		728.65	10337.9	10323.1	8629.17	8629.6	8629.17	8755.08	8637.9	8629.17	8656.67
						-1.02763	-0.000966029	-0.04425		685.234	743.73	1037.74	541.863	129.748	205.925						32.58	4102.9	1787.71		727.4	8145.85	8057.44	6017.29	6017.66	6026.62	6113.21	6038.59	6017.29	6017.29	6357.22	6079.25	6483.04	7062.91		728.6	10113.5	10310	8624.15	8624.58	8624.15	8751.56	8632.92	8624.15	8652.09
						-1.02813	-0.000995744	-0.04467		683.984	767.589	1043.56	595.746	107.973	219.882						32.59	4095.64	1668.18		727.35	8101.43	8086.8	6009.81	6010.18	6019.21	6101.64	6032.23	6009.81	6009.81	6363.59	6073.39	6452.85	7102.39		728.55	9986.47	10297.5	8619.77	8620.2	8619.77	8748.7	8628.59	8619.77	8648.17
						-1.02864	-0.000993066	-0.04508		682.732	781.446	1033.38	569.659	162.161	201.857						32.6	3951.52	1514.49		727.3	8016.46	8118.07	6002.42	6002.8	6011.89	6090.31	6026.01	6002.42	6002.42	6370.95	6067.69	6423.95	7141.43		728.5	10264.4	10285.2	8615.75	8616.18	8615.75	8746.23	8624.61	8615.75	8644.62
						-1.02914	-0.00102	-0.04552		681.482	815.28	1041.2	569.56	30.4733	191.831						32.61	4500.66	1977.42		727.25	7935.41	8151.11	5995.23	5995.61	6004.78	6079.32	6020.05	5995.23	5995.23	6379.48	6062.26	6396.41	7179.85		728.45	10236.1	10272.2	8610.9	8611.33	8610.9	8742.96	8619.81	8610.9	8640.25
						-1.02963	-0.00104	-0.04596		680.23	775.181	1021.03	545.484	96.645	225.762						32.62	4030.31	1733.27		727.2	8220.3	8185.57	5988.23	5988.61	5997.85	6068.64	6014.33	5988.23	5988.23	6389.27	6057.08	6370.17	7217.27		728.4	10233.1	10259.4	8606.11	8606.55	8606.11	8739.79	8615.08	8606.11	8635.97
						-1.03013	-0.00104	-0.0464		678.979	832.976	1056.82	625.3	164.792	233.713						32.63	4334.46	1555.15		727.15	8296.04	8220.18	5980.48	5980.86	5990.18	6057.35	6007.92	5980.48	5980.48	6399.44	6051.23	6344.24	7252.35		728.35	10252.6	10246.7	8601.33	8601.77	8601.33	8736.65	8610.34	8601.33	8631.69
						-1.03063	-0.00108	-0.04683		677.729	804.87	1046.65	569.264	145.028	221.689						32.64	4211.42	1397.35		727.1	8088.06	8255.14	5972.52	5972.9	5982.29	6045.95	6001.35	5972.52	5972.52	6410.65	6045.25	6319.1	7285.28		728.3	9930.45	10234.1	8596.47	8596.92	8596.47	8733.46	8605.53	8596.47	8627.35
						-1.03113	-0.00108	-0.04724		676.477	862.64	1090.4	585.142	91.3212	189.701						32.65	4402.6	1809.26		727.05	8212.89	8290.7	5965.07	5965.45	5974.91	6035.21	5995.37	5965.07	5965.07	6423.68	6039.86	6295.48	7316.25		728.25	10039.8	10222.9	8592.55	8592.99	8592.55	8731.23	8601.65	8592.55	8623.96
						-1.03163	-0.0011	-0.04765		675.225	870.476	1110.18	589.034	153.443	209.633						32.66	4244.57	1567.71		727	8403.2	8325.69	5957.28	5957.67	5967.2	6024.24	5989.1	5957.28	5957.28	6437.79	6034.21	6272.43	7344		728.2	9785.17	10211.6	8588.29	8588.74	8588.29	8728.71	8597.44	8588.29	8620.25
						-1.03212	-0.00112	-0.04806		673.973	894.279	1094.02	606.899	83.7833	187.639						32.67	4746.53	1247		726.95	8429.69	8359.53	5948.98	5949.37	5958.98	6012.88	5982.4	5948.98	5948.98	6452.92	6028.15	6249.74	7367.94		728.15	9933.79	10201.5	8584.77	8585.22	8584.77	8726.95	8593.97	8584.77	8617.29
						-1.03262	-0.00112	-0.04849		672.719	844.229	1057.9	580.845	133.91	187.606						32.68	4082.28	1817.38		726.9	8390.8	8392.29	5940.59	5940.98	5950.66	6001.54	5975.67	5940.59	5940.59	6469.6	6022.1	6227.79	7388.06		728.1	10365.5	10191.5	8580.8	8581.25	8580.8	8724.78	8590.05	8580.8	8613.89
						-1.03312	-0.00115	-0.04891		671.467	874.014	1103.61	570.766	170.049	209.524						32.69	3788.61	1764.27		726.85	8186.58	8423.85	5932.27	5932.67	5942.43	5990.39	5969.09	5932.27	5932.27	6488.14	6016.23	6206.68	7404.14		728.05	9898.63	10180.9	8575.55	8576	8575.55	8721.36	8584.85	8575.55	8609.23
						-1.03362	-0.00116	-0.04932		670.213	899.799	1143.33	560.691	106.409	193.527						32.7	4112.46	1360.44		726.8	8324.98	8454.25	5924.47	5924.86	5934.71	5979.86	5963.09	5924.47	5924.47	6509.02	6010.98	6186.82	7416.19		728	9842.02	10172.2	8571.66	8572.11	8571.66	8719.33	8581.01	8571.66	8605.95
						-1.03412	-0.00118	-0.0497		668.961	911.612	1099.24	630.418	92.6658	197.483						32.71	3967.91	1281.17		726.75	8518.13	8482.44	5916.28	5916.68	5926.6	5969.06	5956.8	5916.28	5916.28	6531.51	6005.46	6167.27	7423.04		727.95	9915.25	10164.4	8567.92	8568.38	8567.92	8717.5	8577.32	8567.92	8602.84
						-1.03462	-0.00121	-0.05007		667.707	905.471	1061.15	598.394	116.826	175.51						32.72	4395.98	1756.53		726.7	8529.81	8508.1	5907.58	5907.98	5917.98	5957.84	5950.06	5907.58	5907.58	6555.59	5999.55	6147.84	7424.32		727.9	10158.2	10157.2	8563.96	8564.42	8563.96	8715.47	8573.41	8563.96	8599.51
						-1.03513	-0.0012	-0.05046		666.453	955.166	1068.95	604.274	93.1153	205.391						32.73	3780	1700.13		726.65	8306.23	8531.63	5898.82	5899.23	5909.31	5946.67	5943.35	5898.82	5898.82	6581.86	5993.71	6128.96	7420.32		727.85	10005.7	10150.1	8559.27	8559.73	8559.27	8712.76	8568.77	8559.27	8595.48
						-1.03563	-0.00124	-0.05085		665.199	893.194	1102.66	604.169	125.243	223.299						32.74	4248.18	1691.35		726.6	8454.1	8553.69	5890.62	5891.03	5901.2	5936.14	5937.29	5890.62	5890.62	6611.08	5988.57	6111.19	7411.56		727.8	10400.4	10144.4	8555.01	8555.48	8555.01	8710.52	8564.57	8555.01	8591.9
						-1.03613	-0.00125	-0.05127		663.945	966.795	1120.41	580.141	89.5777	189.372						32.75	4748.89	1524.23		726.55	8648.93	8573.35	5882.02	5882.43	5892.68	5925.31	5930.9	5882.02	5882.02	6642.34	5983.18	6093.55	7397.09		727.75	10592.6	10138.5	8549.59	8550.05	8549.59	8707.15	8559.2	8549.59	8587.17
						-1.03663	-0.00126	-0.0517		662.691	914.808	1100.28	631.865	141.628	205.284						32.76	4633.39	2110.69		726.5	8637.11	8590.73	5872.89	5873.3	5883.64	5914.05	5924.09	5872.89	5872.89	6675.68	5977.41	6075.89	7376.9		727.7	10153.8	10133.1	8543.58	8544.05	8543.58	8703.23	8553.24	8543.58	8581.88
						-1.03713	-0.00129	-0.05209		661.438	928.598	1100.09	595.883	167.753	209.233						32.77	4891.1	1479.59		726.45	8544.24	8606.64	5863.77	5864.18	5874.6	5902.89	5917.37	5863.77	5863.77	6711.76	5971.83	6058.69	7351.71		727.65	10410.8	10130.1	8538.84	8539.31	8538.84	8700.63	8548.56	8538.84	8577.88
						-1.03763	-0.00129	-0.05242		660.182	928.437	1085.95	645.594	120.144	185.289						32.78	4466.51	1815.86		726.4	8870.75	8621.65	5854.86	5855.28	5865.79	5892.02	5910.96	5854.86	5854.86	6750.89	5966.63	6042.15	7321.97		727.6	10735.1	10127.5	8533.33	8533.81	8533.33	8697.3	8543.1	8533.33	8573.14
						-1.03814	-0.00132	-0.05276		658.928	958.156	1081.78	587.707	108.411	207.169						32.79	3651.34	1802.43		726.35	9083.26	8635.11	5845.1	5845.51	5856.11	5880.38	5903.8	5845.1	5845.1	6792.16	5960.77	6025.14	7286.91		727.55	10074.3	10125.2	8526.85	8527.33	8526.85	8693.05	8536.68	8526.86	8567.44
						-1.03863	-0.00135	-0.05315		657.672	950.023	1173.22	627.443	90.7072	183.233						32.8	3932.56	1824.12		726.3	8595.3	8647.73	5834.75	5835.17	5845.86	5868.24	5896.16	5834.75	5834.75	6835.85	5954.54	6007.94	7247.24		727.5	10384.4	10126	8522.3	8522.78	8522.3	8690.76	8532.18	8522.31	8563.7
						-1.03913	-0.00135	-0.05356		656.418	983.711	1161.07	605.427	116.823	179.219						32.81	4260.02	1515.65		726.25	8635.53	8661.83	5825.64	5826.06	5836.84	5857.41	5889.85	5825.64	5825.64	6883.9	5949.76	5992.34	7205.16		727.45	10430.7	10127.3	8516.83	8517.31	8516.83	8687.6	8526.76	8516.83	8559.05
						-1.03963	-0.00139	-0.05394		655.162	989.513	1119.05	595.366	71.2474	224.98						32.82	4185.5	1901.69		726.2	8781.67	8676.55	5816.4	5816.83	5827.69	5846.53	5883.53	5816.4	5816.4	6935.02	5945.08	5976.94	7159.73		727.4	10200.3	10129.8	8511.19	8511.68	8511.19	8684.33	8521.18	8511.2	8554.28
						-1.04013	-0.0014	-0.05428		653.906	929.623	1160.66	637.071	103.331	189.11						32.83	4089.34	1707.11		726.15	8806.11	8692.09	5806.76	5807.19	5818.15	5835.33	5876.92	5806.76	5806.76	6988.99	5940.27	5961.45	7111.14		727.35	10647.1	10134.3	8506.23	8506.71	8506.23	8681.78	8516.27	8506.23	8550.21
						-1.04064	-0.00142	-0.05462		652.65	925.481	1144.54	619.046	33.8878	214.95						32.84	4159.37	2074.51		726.1	8515.41	8709.28	5797.04	5797.47	5808.52	5824.1	5870.34	5797.04	5797.04	7046.24	5935.64	5946.17	7060.06		727.3	10059.1	10139	8499.93	8500.42	8499.93	8677.94	8510.03	8499.93	8544.83
						-1.04113	-0.00145	-0.05497		651.395	953.179	1084.63	608.987	123.681	226.853						32.85	4383.08	2494.82		726.05	8545.93	8729.3	5788.03	5788.47	5799.61	5813.67	5864.6	5788.03	5788.03	7107.4	5932.04	5931.89	7007.85		727.25	10019.5	10146.8	8495.34	8495.83	8495.34	8675.86	8505.5	8495.35	8541.19
						-1.04163	-0.00145	-0.05532		650.137	881.389	1112.3	577.045	84.107	194.98						32.86	4096.22	2330.56		726	8614.59	8751.73	5778.93	5779.36	5790.61	5803.2	5858.87	5778.93	5778.93	7171.71	5928.65	5917.77	6954.05		727.2	10522	10156.2	8490.86	8491.35	8490.86	8673.95	8501.08	8490.86	8537.7
						-1.04212	-0.00149	-0.05569		648.881	962.795	1044.47	592.86	58.4719	216.828						32.87	4054.21	2520		725.95	8789.78	8776.78	5769.62	5770.06	5781.4	5792.59	5853.07	5769.62	5769.62	7238.96	5925.42	5903.69	6898.93		727.15	10491.9	10165.6	8484.88	8485.38	8484.88	8670.59	8495.16	8484.89	8532.75
						-1.04262	-0.0015	-0.05604		647.623	895.005	1032.35	572.866	48.7595	184.968						32.88	4468.26	2535.15		725.9	8546.73	8804.43	5759.84	5760.28	5771.72	5781.57	5846.93	5759.84	5759.84	7308.75	5922.1	5889.37	6842.6		727.1	10773.7	10176.6	8478.98	8479.48	8478.98	8667.37	8489.31	8478.99	8527.91
						-1.04312	-0.00152	-0.05637		646.367	902.804	1020.24	538.958	78.8255	216.753						32.89	4430.29	2767.88		725.85	9080.62	8835.97	5750.66	5751.11	5762.65	5771.21	5841.52	5750.66	5750.66	7382.07	5919.81	5875.86	6786.39		727.05	10580.6	10188.3	8472.23	8472.73	8472.23	8663.35	8482.62	8472.24	8522.27
						-1.04363	-0.00156	-0.05668		645.109	854.93	1037.96	536.876	63.1479	182.915						32.9	4035.18	3285.04		725.8	8970.25	8869.35	5740.08	5740.53	5752.17	5759.51	5834.84	5740.08	5740.08	7456.42	5916.57	5861.16	6728.74		727	10589.3	10202	8466.03	8466.53	8466.03	8659.94	8476.48	8466.03	8517.22
						-1.04413	-0.00156	-0.057		643.852	874.661	960.245	550.699	77.2971	214.689						32.91	4062.1	3471.83		725.75	8984.18	8906.23	5729.76	5730.21	5741.95	5748.11	5828.56	5729.76	5729.76	7533.2	5914.1	5846.91	6671.52		726.95	10965.2	10217.2	8459.78	8460.29	8459.78	8656.55	8470.29	8459.79	8512.18
						-1.04463	-0.0016	-0.05734		642.594	838.733	1007.78	550.604	87.4661	188.814						32.92	4402.93	3834.67		725.7	9045.75	8946.13	5719.38	5719.83	5731.68	5736.71	5822.35	5719.38	5719.38	7611.64	5912.14	5832.77	6614.66		726.9	10777.9	10232.7	8452.41	8452.92	8452.41	8652.09	8462.98	8452.42	8506.07
						-1.04513	-0.00162	-0.05767		641.336	860.447	1063.26	602.18	26.0855	204.679						32.93	4345.83	4042.88		725.65	8932.32	8988.61	5708.81	5709.27	5721.22	5725.17	5816.11	5708.81	5708.81	7691.01	5910.61	5818.62	6558.27		726.85	10403.3	10250.2	8445.57	8446.08	8445.57	8648.24	8456.2	8445.58	8500.55
						-1.04563	-0.00163	-0.05795		640.078	826.521	1041.21	528.555	46.1952	212.591						32.94	3726.78	4230.3		725.6	9063.6	9033.75	5698.51	5698.96	5711.02	5713.94	5810.28	5698.51	5698.51	7771.19	5910.06	5804.89	6502.94		726.8	10126	10270.2	8439.81	8440.33	8439.81	8645.53	8450.51	8439.82	8496.17
						-1.04613	-0.00168	-0.05824		638.82	824.391	1025.14	562.237	36.4975	180.77						32.95	3794.33	5365.74		725.55	9350.51	9080.2	5687.84	5688.3	5700.46	5702.4	5804.24	5687.84	5687.84	7850.49	5909.9	5790.95	6448.32		726.75	10882.3	10292.3	8434.85	8435.37	8434.85	8643.68	8445.61	8434.86	8492.66
						-1.04662	-0.00168	-0.05856		637.561	774.595	1044.83	585.976	10.9132	166.836						32.96	4210.54	5964.23		725.5	8852.63	9126.88	5676.4	5676.86	5689.14	5690.13	5797.58	5676.4	5676.4	7927.63	5909.83	5776.39	6394.12		726.7	10525.2	10313.5	8427.65	8428.17	8427.65	8639.67	8438.47	8427.67	8486.99
						-1.04712	-0.00172	-0.05887		636.303	812.19	1042.66	560.056	11.1554	172.764						32.97	3945	6489.86		725.45	8955.66	9174.92	5666.22	5666.69	5679.07	5679.16	5792.34	5666.22	5666.22	8003.53	5911.98	5763.21	6342.47		726.65	10335.8	10337.1	8421.48	8422	8421.48	8636.76	8432.36	8421.5	8482.44
						-1.04763	-0.00175	-0.05916		635.043	808.079	986.878	552.016	51.1117	174.72						32.98	3564.37	6459.87		725.4	9286.89	9221.75	5655.74	5656.21	5668.71	5667.93	5786.97	5655.74	5655.74	8075.4	5914.9	5749.87	6291.94		726.6	10616.4	10362.4	8415.85	8416.37	8415.85	8634.47	8426.8	8415.87	8478.52
						-1.04813	-0.00176	-0.05944		633.785	861.536	1026.41	530.082	41.4204	198.511						32.99	3936.29	7592.5		725.35	9383.54	9265.74	5644.39	5644.86	5657.47	5655.87	5780.89	5644.39	5644.39	8141.44	5918.17	5735.77	6242		726.55	10592.3	10387.9	8409.38	8409.9	8409.38	8631.41	8420.39	8409.39	8473.86
						-1.04863	-0.0018	-0.0597		632.525	774.057	986.535	555.794	41.8767	168.705						33	4421.73	8154.86		725.3	9284.94	9306.16	5632.76	5633.23	5645.96	5643.56	5774.69	5632.76	5632.76	8200.64	5922.47	5721.51	6193.39		726.5	10909.4	10414.6	8402.96	8403.48	8402.96	8628.48	8414.03	8402.98	8469.36
						-1.04913	-0.00182	-0.05996		631.266	817.58	998.272	519.975	80.9861	180.582						33.01	4184.38	8053.58		725.25	9483.66	9342.37	5621.35	5621.83	5634.67	5631.51	5768.9	5621.35	5621.35	8252.2	5928.49	5707.57	6146.63		726.45	10980	10441.3	8395.58	8396.11	8395.58	8624.68	8406.72	8395.6	8464.04
						-1.04963	-0.00184	-0.06025		630.006	817.438	1002.07	511.947	90.3181	164.678						33.02	3936.33	8962.88		725.2	9398.69	9372.46	5609.4	5609.88	5622.84	5618.96	5762.73	5609.4	5609.4	8294	5935.62	5693.2	6101		726.4	10414.5	10468.6	8387.98	8388.51	8387.98	8620.73	8399.19	8388	8458.63
						-1.05013	-0.00189	-0.06055		628.744	807.377	1043.56	507.89	42.1156	192.422						33.03	3876.69	9116.23		725.15	9327.2	9396.1	5597.64	5598.12	5611.2	5606.62	5756.94	5597.64	5597.64	8325.51	5944.79	5679.12	6057.23		726.35	10179.9	10498.4	8382.02	8382.56	8382.02	8618.52	8393.29	8382.04	8455.02
						-1.05063	-0.00189	-0.0608		627.484	860.788	960.063	529.622	69.3046	170.571						33.04	4410.78	7382.86		725.1	9402.16	9412.43	5586.03	5586.52	5599.72	5594.47	5751.48	5586.03	5586.03	8345.68	5956.18	5665.28	6015.28		726.3	10296.5	10529.5	8376.73	8377.27	8376.73	8617.06	8388.07	8376.76	8452.24
						-1.05112	-0.00194	-0.06103		626.225	759.504	1003.53	537.463	62.7692	208.219						33.05	3777	7218.71		725.05	9348.57	9420.4	5574.19	5574.69	5588.02	5582.13	5745.99	5574.19	5574.19	8353.23	5969.58	5651.31	5974.82		726.25	10460.6	10560.7	8371.08	8371.62	8371.08	8615.34	8382.49	8371.11	8449.3
						-1.05162	-0.00196	-0.0613		624.963	824.801	1009.3	515.557	93.9146	166.546						33.06	3971.4	7700.81		725	9680.54	9420.06	5562.47	5562.97	5576.42	5569.92	5740.79	5562.47	5562.47	8348.03	5985.57	5637.53	5936.14		726.2	10542.6	10592	8364.94	8365.48	8364.94	8613.22	8376.41	8364.97	8446.06
						-1.05211	-0.00198	-0.06158		623.703	852.411	1052.74	505.555	61.605	188.323						33.07	3662.58	7385.96		724.95	9512.39	9410.46	5549.86	5550.36	5563.94	5556.85	5734.9	5549.86	5549.86	8328.9	6003.4	5622.94	5898.21		726.15	10839.9	10623.4	8358.53	8359.08	8358.53	8610.94	8370.08	8358.57	8442.8
						-1.05262	-0.00203	-0.06178		622.441	822.532	1042.65	531.236	64.9896	180.363						33.08	3987.38	6474.55		724.9	9419.34	9393.28	5537.65	5538.16	5551.87	5544.22	5729.6	5537.65	5537.65	8297.31	6024.6	5608.83	5862.28		726.1	10838.5	10654.1	8351.23	8351.78	8351.23	8607.86	8362.84	8351.27	8438.9
						-1.05312	-0.00205	-0.06194		621.18	889.766	1006.8	455.832	80.2649	176.368						33.09	4401.34	6696.23		724.85	9370.31	9369.02	5525.65	5526.16	5540	5531.81	5724.73	5525.65	5525.65	8253.53	6049.29	5594.99	5828.09		726.05	10815	10684.9	8343.91	8344.47	8343.91	8604.88	8355.6	8343.96	8435.27
						-1.05362	-0.00209	-0.06222		619.918	887.63	1030.4	511.236	16.2739	198.132						33.1	4289.69	7483.93		724.8	9261.06	9338.62	5513.75	5514.26	5528.23	5519.52	5720.14	5513.75	5513.75	8198.35	6077.53	5581.32	5795.52		726	10330.2	10715.7	8336.65	8337.2	8336.65	8602.05	8348.4	8336.69	8431.99
						-1.05412	-0.00213	-0.06254		618.656	843.895	1044.09	489.354	102.876	166.402						33.11	4390.37	6762.88		724.75	8619.37	9303.5	5502.1	5502.61	5516.72	5507.5	5716	5502.1	5502.1	8132.95	6109.78	5567.97	5764.66		725.95	10488.1	10747.8	8330.78	8331.34	8330.78	8600.73	8342.61	8330.83	8430.45
						-1.05462	-0.00214	-0.06274		617.395	885.341	1069.66	495.212	76.5408	192.121						33.12	4066.54	5207.15		724.7	9216.11	9266.48	5492.06	5492.58	5506.82	5497.13	5713.7	5492.06	5492.06	8059.94	6147.66	5556.3	5736.8		725.9	10713.6	10779.2	8324.43	8325	8324.43	8599.06	8336.33	8324.49	8428.82
						-1.05512	-0.0022	-0.06287		616.133	865.385	980.349	507.009	95.7665	192.088						33.13	3972.02	5507.57		724.65	9201.12	9225.9	5480.47	5480.99	5495.37	5485.21	5710.05	5480.47	5480.47	7977.52	6188.24	5543.13	5708.7		725.85	10842.2	10809.7	8317.41	8317.97	8317.41	8596.82	8329.38	8317.47	8426.92
						-1.05562	-0.00222	-0.06308		614.869	916.713	988.099	471.278	25.8815	160.375						33.14	3911.35	5513.74		724.6	9018.57	9184.87	5468.89	5469.41	5483.93	5473.32	5706.62	5468.89	5468.89	7888.55	6233.38	5530.02	5681.84		725.8	10688.2	10839.2	8309.98	8310.55	8309.98	8594.3	8322.02	8310.05	8425.07
						-1.05612	-0.00225	-0.06337		613.607	964.064	997.827	516.732	27.292	160.347						33.15	4541.79	4537.99		724.55	9100.87	9145.41	5457.74	5458.27	5472.93	5461.89	5703.85	5457.74	5457.74	7795.05	6283.59	5517.4	5656.62		725.75	10977	10868.7	8302.98	8303.56	8302.98	8592.35	8315.1	8303.06	8424.15
						-1.05662	-0.0023	-0.0636		612.344	955.979	1082.77	536.437	22.7667	158.34						33.16	3994.59	3860.24		724.5	9098.07	9108.23	5446.36	5446.89	5461.7	5450.23	5701.06	5446.36	5446.36	7697.59	6338.4	5504.6	5632.27		725.7	10789.3	10896.6	8295.12	8295.69	8295.12	8589.66	8307.31	8295.2	8422.9
						-1.05712	-0.00231	-0.06377		611.08	997.37	1052.9	516.552	4.3896	195.912						33.17	4417.6	3954.6		724.45	9053.67	9074.81	5434.95	5435.48	5450.44	5438.57	5698.46	5434.95	5434.95	7597.6	6398.13	5491.82	5608.94		725.65	11022.4	10924.3	8287.78	8288.36	8287.78	8587.63	8300.05	8287.87	8422.78
						-1.05763	-0.00237	-0.06394		609.816	957.626	985.434	534.271	-4.08662	178.071						33.18	4600.78	3658.21		724.4	9441.27	9046.31	5423.63	5424.16	5439.27	5427.01	5696.17	5423.63	5423.63	7496.31	6462.92	5479.18	5586.66		725.6	11172.2	10950.6	8279.74	8280.32	8279.74	8585.05	8292.08	8279.83	8422.6
						-1.05813	-0.0024	-0.06412		608.553	1008.89	1022.85	534.179	62.6213	168.149						33.19	4748.79	2725.39		724.35	9325.97	9022.46	5411.28	5411.82	5427.07	5414.44	5693.09	5411.28	5411.28	7393.48	6531.68	5465.55	5564.26		725.55	10596.7	10975.4	8271.23	8271.81	8271.23	8582.14	8283.65	8271.33	8422.66
						-1.05862	-0.00243	-0.0643		607.289	986.961	1036.52	538.042	36.3359	178.009						33.2	3527.38	2699.43		724.3	9246.63	9005.13	5399.19	5399.74	5415.15	5402.14	5690.5	5399.19	5399.19	7291.45	6605.3	5452.23	5542.96		725.5	10659	11001	8264.39	8264.97	8264.39	8581.05	8276.89	8264.5	8425.15
						-1.05912	-0.00249	-0.06448		606.025	961.081	998.765	526.082	69.3929	172.045						33.21	3946.69	2647.48		724.25	9306.82	8994.48	5387.28	5387.83	5403.39	5390.03	5688.3	5387.28	5387.28	7190.72	6683.41	5439.13	5522.61		725.45	11010.7	11025.4	8257.34	8257.93	8257.34	8579.92	8269.92	8257.47	8428.25
						-1.05962	-0.0025	-0.06467		604.762	935.211	1010.46	539.832	108.371	177.947						33.22	4187.88	2617.98		724.2	9009.95	8990.06	5375.18	5375.74	5391.46	5377.75	5686.16	5375.18	5375.18	7091.52	6765.05	5425.87	5502.8		725.4	11208.2	11047.7	8249.24	8249.84	8249.24	8577.9	8261.9	8249.38	8431.19
						-1.06013	-0.00255	-0.06484		603.496	927.141	1002.37	488.335	34.6462	166.055						33.23	4366.03	2227.63		724.15	8795.25	8992.36	5363.82	5364.38	5380.26	5366.21	5684.98	5363.82	5363.82	6995.22	6850.28	5413.39	5484.36		725.35	11014.9	11068.3	8240.54	8241.14	8240.54	8575.44	8253.28	8240.69	8434.49
						-1.06062	-0.00259	-0.06497		602.232	893.379	956.733	508.017	59.7808	164.05						33.24	4151.97	2649.58		724.1	8843.22	9000.3	5352.98	5353.54	5369.58	5355.21	5684.57	5352.98	5352.98	6901.89	6937.83	5401.47	5467.05		725.3	11089.6	11088.4	8232.38	8232.98	8232.38	8573.71	8245.2	8232.54	8439.35
						-1.06112	-0.00262	-0.06511		600.967	863.582	1023.76	517.811	53.2878	175.878						33.25	4404.43	2248.69		724.05	9202.11	9011.85	5341.99	5342.55	5358.76	5344.06	5684.23	5341.99	5341.99	6811.32	7025.25	5389.43	5450.13		725.25	11010.8	11107.1	8223.97	8224.58	8223.97	8571.91	8236.87	8224.15	8445.06
						-1.06161	-0.00268	-0.06527		599.701	841.698	908.976	503.889	42.8455	187.702						33.26	3969.79	1869.56		724	9203.49	9024.42	5330.04	5330.61	5346.99	5331.98	5683.18	5330.04	5330.04	6722.82	7109.89	5376.47	5432.77		725.2	11314.1	11125	8215.77	8216.38	8215.77	8570.5	8228.76	8215.97	8452.15
						-1.06211	-0.0027	-0.06541		598.438	886.987	926.599	472.19	30.4291	177.792						33.27	3459.94	1783.6		723.95	8982.61	9036.7	5318.06	5318.64	5335.19	5319.86	5682.34	5318.06	5318.06	6637.44	7190.35	5363.51	5415.81		725.15	11606.9	11140.9	8206.66	8207.27	8206.66	8568.38	8219.73	8206.87	8459.57
						-1.06261	-0.00274	-0.06549		597.172	831.529	934.339	495.812	16.0447	163.936						33.28	3364.86	1737.28		723.9	8874.03	9046.61	5306.62	5307.2	5323.92	5308.3	5682.27	5306.62	5306.62	6555.82	7264.52	5351.12	5399.81		725.1	11038.8	11154.9	8196.66	8197.27	8196.66	8565.59	8209.81	8196.89	8467.44
						-1.06311	-0.0028	-0.06563		595.904	849.158	884.802	477.951	1.66838	159.958						33.29	3837.13	1537.84		723.85	8980.74	9050.98	5295.43	5296.01	5312.91	5296.99	5682.7	5295.43	5295.43	6477.66	7329.28	5339.01	5384.43		725.05	11057.5	11169.6	8188.3	8188.91	8188.3	8564.64	8201.53	8188.55	8478.32
						-1.06361	-0.00282	-0.06581		594.639	710.799	937.963	485.766	-4.80627	187.572						33.3	3521.01	1976.42		723.8	9321.49	9046.22	5283.94	5284.52	5301.6	5285.39	5683.06	5283.94	5283.94	6402.55	7380.96	5326.62	5369.08		725	10891	11183.3	8179.86	8180.48	8179.86	8563.83	8193.18	8180.13	8490.6
						-1.06411	-0.00288	-0.06594		593.373	756.08	918.057	489.631	24.2595	171.747						33.31	4016.67	1527.6		723.75	9115.89	9028.96	5271.54	5272.13	5289.39	5272.88	5682.75	5271.54	5271.54	6329.79	7416.3	5313.35	5353.13		724.95	10863.7	11196.6	8171.88	8172.51	8171.88	8563.71	8185.29	8172.18	8504.89
						-1.06461	-0.00291	-0.06603		592.105	785.555	911.976	491.519	3.96901	150.005						33.32	3977.51	1488.44		723.7	8724.9	8998.28	5259.63	5260.23	5277.67	5260.88	5683.18	5259.63	5259.63	6260.73	7434.47	5300.6	5337.94		724.9	11231.6	11209.2	8163.96	8164.59	8163.96	8563.89	8177.46	8164.29	8520.84
						-1.06511	-0.00295	-0.06612		590.84	781.471	862.476	463.803	-55.7892	148.006						33.33	3868.3	1664.68		723.65	8813.79	8953.06	5248.7	5249.31	5266.93	5249.87	5684.83	5248.7	5248.7	6195.77	7434.44	5288.86	5323.99		724.85	11396.3	11220.1	8154.94	8155.57	8154.94	8563.22	8168.52	8155.29	8537.41
						-1.06561	-0.00301	-0.06621		589.572	761.605	895.872	487.402	64.0456	169.684						33.34	4219.36	1518.31		723.6	8793.01	8891.3	5237.52	5238.12	5255.94	5238.6	5686.47	5237.52	5237.52	6133.54	7414.4	5276.88	5309.99		724.8	11259.6	11229.9	8145.4	8146.04	8145.4	8562.29	8159.08	8145.78	8555.18
						-1.06611	-0.00303	-0.06631		588.305	749.636	885.852	491.263	31.9226	151.9						33.35	3806.28	1684.58		723.55	8782.61	8813.77	5226.36	5226.97	5244.98	5227.36	5688.36	5226.36	5226.36	6074.35	7375.1	5264.95	5296.22		724.75	11354.1	11239.6	8136.24	8136.88	8136.24	8562	8150.01	8136.66	8575.14
						-1.06661	-0.00309	-0.0664		587.039	781.064	832.437	489.205	17.5622	161.735						33.36	3778.53	1851.96		723.5	8852.55	8721.65	5215.2	5215.81	5234.02	5216.13	5690.49	5215.2	5215.2	6017.99	7317.94	5253.04	5282.62		724.7	11141	11248.7	8126.78	8127.42	8126.78	8561.68	8140.63	8127.23	8596.65
						-1.06711	-0.00314	-0.06649		585.771	682.326	832.293	443.758	-12.5683	175.512						33.37	3863.84	1552.76		723.45	8546.19	8616.79	5203.83	5204.45	5222.85	5204.69	5692.65	5203.83	5203.83	5964.15	7244.88	5240.94	5268.98		724.65	11025.1	11258.2	8117.91	8118.56	8117.91	8562.26	8131.85	8118.4	8620.68
						-1.06761	-0.00317	-0.06657		584.502	690.094	853.839	485.091	-38.7413	165.623						33.38	4403.03	1383.58		723.4	8283.85	8502.72	5193.22	5193.84	5212.45	5194.01	5695.8	5193.22	5193.22	5913.68	7159.59	5229.62	5256.24		724.6	11784.2	11268	8109.36	8110.01	8109.36	8563.46	8123.4	8109.89	8647.02
						-1.06811	-0.00323	-0.0666		583.234	670.26	824.117	483.035	13.9555	149.823						33.39	4395.38	1685.53		723.35	8174.28	8381.98	5183.26	5183.88	5202.7	5183.99	5699.85	5183.26	5183.26	5866.29	7064.8	5218.97	5244.28		724.55	11824.1	11275.5	8098.55	8099.2	8098.55	8562.71	8112.68	8099.12	8673.04
						-1.06861	-0.00326	-0.06664		581.967	687.883	863.398	435.642	39.0373	177.391						33.4	4644.22	1515.88		723.3	7893.64	8257.25	5173.55	5174.18	5193.21	5174.23	5704.38	5173.55	5173.55	5821.56	6963.23	5208.6	5232.7		724.5	11910.8	11283.1	8087.59	8088.25	8087.59	8562.14	8101.81	8088.21	8700.92
						-1.06911	-0.00331	-0.06674		580.697	662.144	851.423	459.216	-34.4308	171.448						33.41	4407.15	1825.25		723.25	8268.72	8131.4	5164.54	5165.18	5184.42	5165.18	5709.83	5164.54	5164.54	5779.77	6857.95	5198.94	5221.93		724.45	11561.2	11290.7	8076.34	8077	8076.34	8561.63	8090.66	8077.01	8730.54
						-1.06961	-0.00336	-0.06686		579.43	669.911	874.921	494.606	83.2674	139.893						33.42	3732.84	1294.61		723.2	8046.74	8004.97	5154.55	5155.19	5174.65	5155.13	5714.52	5154.55	5154.55	5739.1	6749.64	5188.31	5210.26		724.4	11618.9	11299.8	8066.09	8066.76	8066.09	8562.47	8080.51	8066.82	8763.18
						-1.07011	-0.00338	-0.06694		578.16	685.554	868.858	431.474	45.2818	173.358						33.43	3543.32	1346.73		723.15	8300.84	7881.36	5145.1	5145.74	5165.42	5145.64	5719.98	5145.1	5145.1	5700.96	6641.82	5178.25	5199.23		724.35	11656.9	11309.3	8055.64	8056.31	8055.64	8563.49	8070.15	8056.43	8797.68
						-1.07061	-0.00345	-0.06696		576.891	685.435	860.828	449.127	78.2248	187.116						33.44	4481.11	1707.61		723.1	8046.9	7760.67	5134.97	5135.62	5155.52	5135.47	5725	5134.97	5134.97	5663.97	6534.74	5167.52	5187.59		724.3	11412.3	11319.4	8045.05	8045.72	8045.05	8564.75	8059.66	8045.9	8833.97
						-1.0711	-0.00347	-0.06693		575.621	683.346	890.221	439.202	14.6508	169.36						33.45	4017.58	1290.33		723.05	7769.11	7645.56	5125.46	5126.12	5146.25	5125.93	5730.85	5125.46	5125.46	5629.4	6431.16	5157.44	5176.66		724.25	11826.4	11330.9	8035.14	8035.82	8035.14	8567.1	8049.85	8036.06	8872.89
						-1.07159	-0.00352	-0.06689		574.352	677.32	805.391	454.879	37.7428	151.609						33.46	3990.47	1685.06		723	7666.29	7536.73	5116.65	5117.31	5137.68	5117.08	5737.61	5116.65	5116.65	5597.16	6331.91	5148.06	5166.49		724.2	11444.3	11342.1	8023.99	8024.67	8023.99	8568.64	8038.8	8024.98	8912.45
						-1.0721	-0.00359	-0.06691		573.082	655.548	807.22	460.706	64.7651	171.269						33.47	4767.94	1562.49		722.95	7806.43	7434.23	5108.09	5108.75	5129.35	5108.48	5744.82	5108.09	5108.09	5566.69	6237.17	5138.94	5156.62		724.15	11581.3	11355.4	8013.93	8014.61	8013.93	8571.7	8028.84	8015	8954.93
						-1.0726	-0.00361	-0.067		571.812	631.814	846.449	419.288	44.5348	183.049						33.48	3293.74	1313.53		722.9	7484.59	7337.71	5099.13	5099.81	5120.64	5099.5	5751.85	5099.13	5099.13	5537.26	6146.71	5129.45	5146.43		724.1	11537.9	11369.4	8003.44	8004.12	8003.44	8574.82	8018.45	8004.59	8998.78
						-1.0731	-0.00367	-0.06707		570.543	639.576	816.78	462.514	85.3245	169.242						33.49	4038.39	1380.78		722.85	7311.64	7248.38	5090.99	5091.66	5112.75	5091.32	5759.92	5090.99	5090.99	5509.94	6061.84	5120.78	5137.09		724.05	11752.3	11384.5	7993.04	7993.73	7993.04	8578.5	8008.15	7994.29	9044.28
						-1.0736	-0.00371	-0.06707		569.271	625.692	838.283	434.884	80.8436	190.856						33.5	4047.41	1194.72		722.8	7557.82	7166.05	5083.27	5083.95	5105.28	5083.58	5768.58	5083.27	5083.27	5484.3	5982.46	5112.55	5128.23		724	11625.2	11400.3	7981.98	7982.68	7981.98	8582.03	7997.2	7983.33	9090.63
						-1.0741	-0.00374	-0.06703		568.002	596.074	844.04	456.45	50.7853	190.822						33.51	4172.06	1559.48		722.75	7405.87	7089.42	5074.89	5075.58	5097.16	5075.18	5776.78	5074.89	5074.89	5459.14	5907.38	5103.67	5118.76		723.95	11323	11417.5	7971.26	7971.96	7971.26	8586.43	7986.59	7972.72	9138.69
						-1.07461	-0.00381	-0.067		566.73	633.342	871.433	434.733	52.2144	159.319						33.52	3687.96	1530.23		722.7	7105.51	7019.31	5066.89	5067.58	5089.42	5067.15	5785.55	5066.89	5066.89	5435.41	5837.53	5095.18	5109.7		723.9	11123.2	11436.9	7961.4	7962.11	7961.4	8592.25	7976.83	7962.98	9188.82
						-1.07511	-0.00383	-0.067		565.459	617.499	829.979	466.125	83.1452	153.391						33.53	4239.18	1462.47		722.65	6724.13	6955.89	5059.64	5060.33	5082.44	5059.88	5795.24	5059.64	5059.64	5413.42	5773.14	5087.46	5101.44		723.85	11651.5	11458.1	7952.1	7952.81	7952.1	8599.23	7967.64	7953.8	9240.6
						-1.07561	-0.00388	-0.06702		564.188	615.425	857.364	403.119	43.2741	159.263						33.54	4311.33	1018.59		722.6	6718.21	6899.01	5053.35	5054.05	5076.42	5053.57	5806.1	5053.35	5053.35	5393.27	5714.15	5080.71	5094.17		723.8	11489.6	11478.9	7941.22	7941.93	7941.22	8605.22	7956.87	7943.05	9291.57
						-1.07611	-0.00393	-0.06702		562.916	613.352	713.69	432.54	84.0271	192.655						33.55	4162.28	1129.81		722.55	6885.37	6847.55	5047.06	5047.77	5070.41	5047.26	5817.1	5047.06	5047.06	5373.98	5659.52	5073.97	5086.94		723.75	11524.7	11501.3	7930.78	7931.5	7930.78	8612.3	7946.54	7932.75	9343.59
						-1.07661	-0.00395	-0.06699		561.645	595.556	831.511	448.19	28.4449	143.484						33.56	4050.8	1215.14		722.5	6693.93	6800.66	5040.32	5041.04	5063.96	5040.51	5827.82	5040.32	5040.32	5355.01	5608.48	5066.79	5079.3		723.7	11591.1	11524.7	7920.21	7920.93	7920.21	8619.92	7936.08	7922.33	9395.86
						-1.07711	-0.00402	-0.06696		560.373	593.487	817.609	446.147	49.5334	188.658						33.57	3901.34	1282.89		722.45	6784.82	6758.95	5034.06	5034.78	5057.98	5034.23	5839.18	5034.06	5034.06	5337.24	5561.7	5060.1	5072.16		723.65	11429.3	11548.8	7909.41	7910.14	7909.41	8628.01	7925.39	7911.69	9448.03
						-1.07762	-0.00404	-0.0669		559.1	548.192	821.396	448.034	-0.12473	119.856						33.58	3596.37	1485.39		722.4	6656.77	6721.36	5027.55	5028.28	5051.77	5027.71	5850.43	5027.55	5027.55	5319.87	5518.19	5053.17	5064.81		723.6	11613.4	11574.3	7899.06	7899.79	7899.06	8637.32	7915.15	7901.51	9500.58
						-1.07812	-0.00408	-0.06683		557.828	581.493	783.924	477.427	9.17398	149.302						33.59	4158.15	1411.86		722.35	6384.29	6688.12	5021.35	5022.09	5045.87	5021.5	5862.16	5021.35	5021.35	5303.41	5478.22	5046.57	5057.79		723.55	11556.6	11599.9	7888.13	7888.86	7888.13	8646.81	7904.34	7890.77	9552.02
						-1.07862	-0.00413	-0.06678		556.555	608.89	795.573	416.448	32.2233	176.775						33.6	3872.89	1627.59		722.3	6533.31	6659.33	5015.84	5016.58	5040.66	5015.98	5874.69	5015.84	5015.84	5288.21	5441.97	5040.66	5051.49		723.5	11559	11626.2	7877.34	7878.08	7877.34	8657.25	7893.66	7880.18	9602.86
						-1.07912	-0.00415	-0.06674		555.283	575.399	756.154	475.297	12.0537	147.286						33.61	3599.06	1547.98		722.25	6317.83	6633.59	5009.94	5010.68	5035.06	5010.06	5886.94	5009.94	5009.94	5273.14	5408.08	5034.36	5044.81		723.45	11526.5	11652.9	7866.51	7867.25	7866.51	8668.51	7882.95	7869.56	9652.56
						-1.07962	-0.00421	-0.06669		554.01	581.189	797.26	443.795	35.0956	188.494						33.62	3962.09	1453.65		722.2	6476.22	6611.53	5004.56	5005.31	5030	5004.68	5899.86	5004.56	5004.56	5259.09	5377.23	5028.61	5038.7		723.4	11350.4	11679.9	7855.74	7856.49	7855.74	8680.75	7872.3	7859.02	9700.9
						-1.08012	-0.00424	-0.06662		552.736	588.941	842.278	467.278	12.9727	155.088						33.63	4100.36	1085.83		722.15	6413.26	6591.93	4998.77	4999.53	5024.53	4998.88	5912.46	4998.77	4998.77	5245.06	5348.24	5022.44	5032.2		723.35	11572.3	11707.4	7845.46	7846.21	7845.46	8694.44	7862.14	7848.98	9748.01
						-1.08061	-0.00427	-0.06655		551.463	571.173	832.317	461.308	81.1567	188.428						33.64	3992.83	1437.07		722.1	6563.83	6575.07	4993.13	4993.89	5019.22	4993.23	5925.34	4993.13	4993.13	5231.58	5321.44	5016.44	5025.86		723.3	11743.9	11733.8	7834.5	7835.26	7834.5	8708.43	7851.3	7838.28	9792.19
						-1.08111	-0.00432	-0.06643		550.189	584.811	806.657	433.75	49.2212	139.334						33.65	4101.01	1287.22		722.05	6167.77	6560.21	4987.08	4987.85	5013.5	4987.17	5937.88	4987.08	4987.08	5218.1	5296.13	5010.03	5019.14		723.25	11660.1	11759.3	7823	7823.76	7823	8722.94	7839.92	7827.06	9833.29
						-1.0816	-0.00434	-0.06633		548.914	549.391	826.14	443.486	-2.32325	164.817						33.66	3998.11	1527.58		722	6334.21	6548.51	4982.04	4982.82	5008.8	4982.12	5951.5	4982.04	4982.04	5205.97	5273.49	5004.65	5013.44		723.2	11618.8	11784.1	7811.71	7812.48	7811.71	8738.77	7828.76	7816.06	9871.67
						-1.08211	-0.00439	-0.06629		547.641	559.104	808.338	441.447	61.9054	151.056						33.67	3894.87	1377.29		721.95	6423.37	6538.3	4976.56	4977.34	5003.66	4976.63	5964.76	4976.56	4976.56	5193.74	5251.93	4998.82	5007.32		723.15	11407.5	11808	7800.51	7801.28	7800.51	8755.85	7817.68	7805.18	9906.82
						-1.08261	-0.00443	-0.06627		546.365	596.274	845.468	462.948	73.1503	121.608						33.68	3630.61	1389.01		721.9	6191.2	6529.62	4970.83	4971.62	4998.29	4970.9	5977.84	4970.83	4970.83	5181.58	5231.47	4992.76	5000.98		723.1	11675.2	11831.2	7789.9	7790.68	7789.9	8774.8	7807.2	7794.9	9938.89
						-1.08311	-0.00445	-0.06618		545.092	590.287	821.786	445.216	37.318	156.887						33.69	4012.77	1287.88		721.85	6292.28	6523.1	4965.69	4966.48	4993.5	4965.75	5991.57	4965.69	4965.69	5170.28	5212.79	4987.29	4995.24		723.05	11827.6	11852	7778.47	7779.25	7778.47	8794.19	7795.9	7783.83	9966.01
						-1.08361	-0.00451	-0.06606		543.816	605.87	853.018	401.997	83.8617	147.056						33.7	3963.43	1122.11		721.8	6256.77	6517.74	4960.27	4961.07	4988.45	4960.32	6005.06	4960.27	4960.27	5158.99	5194.93	4981.56	4989.24		723	11704.4	11870.4	7766.56	7767.35	7766.56	8814.48	7784.12	7772.3	9988.2
						-1.08411	-0.00453	-0.06593		542.541	568.517	807.775	456.824	22.5555	141.149						33.71	3938.45	1500.08		721.75	6039.51	6513.75	4954.93	4955.74	4983.49	4954.98	6018.65	4954.93	4954.93	5148.03	5178.13	4975.91	4983.34		722.95	11796.9	11887.1	7754.98	7755.77	7754.98	8836.54	7772.66	7761.12	10006
						-1.08461	-0.00457	-0.06583		541.266	564.497	789.992	458.705	112.213	143.084						33.72	3769.6	1463.08		721.7	6272.62	6511.47	4950.14	4950.95	4979.07	4950.18	6032.81	4950.14	4950.14	5137.85	5162.74	4970.81	4978		722.9	11630.9	11901.3	7743.09	7743.88	7743.09	8859.82	7760.9	7749.66	10018.4
						-1.08511	-0.00462	-0.06574		539.99	529.124	823.173	458.625	76.4032	160.697						33.73	3962.79	1418.64		721.65	6452.63	6509.62	4944.73	4945.55	4974.06	4944.77	6046.37	4944.73	4944.73	5127.29	5147.52	4965.11	4972.06		722.85	12094.4	11913.6	7731.65	7732.45	7731.65	8885.21	7749.6	7738.69	10025.9
						-1.08561	-0.00463	-0.06559		538.715	593.691	815.191	452.666	28.8492	154.791						33.74	4251.28	1051.1		721.6	6431.37	6508.23	4938.84	4939.67	4968.57	4938.88	6059.47	4938.84	4938.84	5116.45	5132.51	4958.93	4965.66		722.8	12317	11921.9	7718.82	7719.62	7718.82	8910.86	7736.9	7726.34	10026.5
						-1.08611	-0.00469	-0.06545		537.439	599.465	803.294	483.935	77.3157	129.296						33.75	4304.99	1306.24		721.55	6438.66	6507.73	4933	4933.84	4963.13	4933.03	6072.57	4933	4933	5105.86	5118.19	4952.8	4959.31		722.75	11924.2	11927	7705.29	7706.1	7705.29	8937.63	7723.51	7713.34	10020.8
						-1.08661	-0.00471	-0.06534		536.162	583.691	758.099	429.002	27.8227	182.159						33.76	4153.41	1126.84		721.5	6409.63	6507.96	4927.12	4927.96	4957.66	4927.15	6085.62	4927.12	4927.12	5095.42	5104.4	4946.64	4952.94		722.7	11768.8	11930.8	7692.88	7693.7	7692.88	8967.41	7711.24	7701.48	10010.4
						-1.08711	-0.00474	-0.06522		534.887	595.339	754.049	456.347	3.80639	150.793						33.77	3674.01	1249.22		721.45	6498.95	6508.94	4921.3	4922.15	4952.26	4921.33	6098.69	4921.3	4921.3	5085.22	5091.18	4940.55	4946.65		722.65	11538.8	11932.5	7680.89	7681.71	7680.89	8999.63	7699.39	7690.07	9994.73
						-1.08762	-0.00479	-0.06506		533.609	558.033	748.043	415.144	60.089	170.347						33.78	3592.98	1472.85		721.4	6552.54	6510.28	4915.23	4916.1	4946.63	4915.26	6111.48	4915.23	4915.23	5074.94	5078.19	4934.22	4940.12		722.6	11610.3	11932.5	7669.54	7670.37	7669.54	9034.66	7688.18	7679.35	9973.92
						-1.08811	-0.0048	-0.06489		532.332	540.317	777.281	434.651	71.321	138.995						33.79	3982.21	1454.28		721.35	6365.99	6512.03	4909.02	4909.89	4940.85	4909.04	6124.06	4909.02	4909.02	5064.66	5065.47	4927.74	4933.45		722.55	11980.2	11930.2	7657.95	7658.78	7657.95	9071.65	7676.73	7668.41	9947.24
						-1.08861	-0.00485	-0.06478		531.055	536.308	816.297	465.896	66.8893	125.269						33.8	4036.43	1548.49		721.3	6360.73	6514.74	4903.26	4904.14	4935.55	4903.29	6137.02	4903.26	4903.26	5055	5053.6	4921.73	4927.26		722.5	12322.1	11925	7645.24	7646.07	7645.24	9109.89	7664.16	7656.4	9913.99
						-1.08911	-0.00489	-0.06468		529.777	585.14	763.31	444.286	66.3741	166.344						33.81	3142.46	1364.9		721.25	6682.27	6517.88	4897.51	4898.39	4930.25	4897.53	6149.9	4897.51	4897.51	5045.49	5042.09	4915.72	4921.08		722.45	11951.8	11917.2	7631.48	7632.32	7631.48	9149.59	7650.55	7643.39	9874.45
						-1.08961	-0.00491	-0.06452		528.5	567.428	829.71	459.863	24.7654	180.012						33.82	2867.67	1570.07		721.2	6889.32	6520.58	4890.91	4891.8	4924.12	4890.93	6161.83	4890.91	4890.91	5035.27	5030.06	4908.88	4914.06		722.4	12158.9	11909.3	7618.77	7619.62	7618.77	9192.99	7637.99	7631.46	9830.98
						-1.09011	-0.00497	-0.06433		527.223	622.105	808.044	440.218	41.8675	156.505						33.83	4116.03	1361.94		721.15	6442.63	6523.07	4883.76	4884.66	4917.45	4883.78	6173.11	4883.76	4883.76	5024.62	5017.79	4901.49	4906.51		722.35	11840.1	11900.2	7605.41	7606.27	7605.41	9238.63	7624.78	7618.94	9782.14
						-1.09061	-0.00498	-0.06417		525.945	588.746	819.64	477.308	74.6136	177.993						33.84	3657.52	1400.73		721.1	6556.89	6527.01	4877.75	4878.65	4911.92	4877.76	6185.42	4877.75	4877.75	5015.23	5006.92	4895.23	4900.1		722.3	11838.3	11891.7	7592.96	7593.81	7592.96	9288.05	7612.48	7607.37	9729.91
						-1.0911	-0.00502	-0.06399		524.666	531.93	778.425	455.711	17.3827	177.962						33.85	3561.98	1104.27		721.05	6630.68	6530.9	4871.42	4872.34	4906.1	4871.44	6197.26	4871.42	4871.42	5005.66	4996	4888.68	4893.39		722.25	11856.3	11883.5	7580.47	7581.33	7580.47	9340.57	7600.14	7595.82	9673.67
						-1.0916	-0.00507	-0.0638		523.389	580.719	813.488	451.72	63.8111	152.512						33.86	3918.53	1282.88		721	6698.63	6534.81	4864.89	4865.81	4900.07	4864.9	6208.75	4864.89	4864.89	4995.98	4985.11	4881.92	4886.48		722.2	11575.8	11875.9	7567.89	7568.76	7567.89	9396.29	7587.72	7584.23	9613.74
						-1.0921	-0.00508	-0.06363		522.109	559.114	770.333	459.462	47.6615	158.35						33.87	3737.02	1346.25		720.95	6730.8	6538.72	4858.16	4859.1	4893.87	4858.18	6219.89	4858.16	4858.16	4986.23	4974.26	4874.97	4879.39		722.15	12022.5	11870.5	7556.1	7556.98	7556.1	9456.29	7576.09	7573.49	9551.4
						-1.09261	-0.00514	-0.06347		520.83	594.199	725.237	449.608	43.2468	170.05						33.88	3521.33	1473.45		720.9	6635.8	6542.69	4851.34	4852.28	4887.58	4851.35	6230.75	4851.34	4851.34	4976.47	4963.51	4867.93	4872.21		722.1	11584.9	11865.5	7542.96	7543.84	7542.96	9518.69	7563.11	7561.45	9484.81
						-1.09311	-0.00517	-0.0633		519.551	609.729	783.745	416.304	85.7417	156.341						33.89	3746.45	1173.89		720.85	6532.67	6547.04	4844.74	4845.69	4881.52	4844.75	6241.68	4844.74	4844.74	4967.04	4953.18	4861.11	4865.27		722.05	11546.6	11864.3	7531.07	7531.96	7531.07	9586.1	7551.38	7550.73	9417.1
						-1.09361	-0.0052	-0.06313		518.271	558.821	783.609	388.873	40.2862	142.636						33.9	3471.4	1169.42		720.8	6533.15	6551.72	4838.4	4839.35	4875.73	4838.4	6252.63	4838.4	4838.4	4957.95	4943.28	4854.56	4858.58		722	11763.1	11866	7519.26	7520.15	7519.26	9657.65	7539.73	7540.16	9347.41
						-1.09411	-0.00526	-0.06296		516.992	599.749	769.796	465.003	-12.9682	142.611						33.91	3985.39	1101.34		720.75	6547.21	6556.45	4832.03	4833	4869.94	4832.04	6263.36	4832.03	4832.03	4948.93	4933.53	4847.98	4851.89		721.95	11775.9	11870.5	7506.78	7507.68	7506.78	9732.77	7527.41	7528.98	9275.37
						-1.09461	-0.00527	-0.06277		515.713	607.457	828.265	429.76	66.6316	160.166						33.92	3812.46	1114.88		720.7	6647.67	6561.18	4825.61	4826.59	4864.1	4825.62	6273.81	4825.61	4825.61	4939.95	4923.89	4841.36	4845.14		721.9	12040.7	11878.9	7494.22	7495.12	7494.22	9812.27	7515.02	7517.8	9201.92
						-1.09511	-0.00532	-0.06252		514.434	613.21	814.449	449.216	46.5952	160.138						33.93	3646.35	1489.2		720.65	6905.22	6565.66	4818.92	4819.9	4858	4818.92	6283.75	4818.92	4818.92	4930.77	4914.12	4834.47	4838.14		721.85	12236	11891.1	7480.84	7481.75	7480.84	9895.73	7501.81	7505.88	9126.6
						-1.09561	-0.00535	-0.06229		513.152	626.771	820.165	451.091	71.4828	158.157						33.94	3847.82	1316.85		720.6	7024.89	6569.46	4811.54	4812.54	4851.24	4811.55	6292.78	4811.54	4811.54	4920.99	4903.81	4826.9	4830.45		721.8	11715.8	11907.5	7466.85	7467.77	7466.85	9983.3	7487.99	7493.42	9050.07
						-1.09611	-0.00537	-0.06211		511.871	630.566	802.45	441.25	108.077	134.703						33.95	3876.74	1140.83		720.55	6730.48	6572.89	4803.84	4804.84	4844.16	4803.85	6301.2	4803.84	4803.84	4910.96	4893.3	4819.01	4822.45		721.75	12220.7	11930.9	7454.36	7455.28	7454.36	10077.4	7475.67	7482.54	8974.68
						-1.09661	-0.00543	-0.06192		510.592	655.831	800.358	437.269	86.0932	148.343						33.96	3265.87	1052.37		720.5	6439.75	6577.01	4796.88	4797.89	4837.83	4796.88	6310.09	4796.88	4796.88	4901.75	4883.66	4811.86	4815.19		721.7	12631	11958.6	7440.34	7441.27	7440.34	10175.2	7461.82	7470.22	8897.7
						-1.09712	-0.00544	-0.06172		509.311	655.716	823.639	460.614	60.2168	146.365						33.97	4093.34	1334.24		720.45	6729.47	6581.78	4790.65	4791.67	4832.25	4790.65	6319.41	4790.65	4790.65	4893.33	4874.86	4805.44	4808.68		721.65	12455.7	11991.3	7425.07	7426	7425.07	10277.1	7446.73	7456.75	8819.67
						-1.09762	-0.00548	-0.06149		508.029	675.114	864.475	423.456	22.6415	122.925						33.98	3696.36	1207.41		720.4	6932.24	6585.69	4783.65	4784.68	4825.93	4783.65	6327.68	4783.65	4783.65	4884.21	4865.41	4798.26	4801.4		721.6	12655.4	12031.2	7410.27	7411.21	7410.27	10385.1	7432.11	7443.84	8742.49
						-1.09811	-0.00552	-0.06127		506.748	653.537	829.205	423.383	20.1991	136.56						33.99	3681.45	1203.41		720.35	6706.68	6588.96	4776.11	4777.16	4819.08	4776.12	6335.12	4776.11	4776.11	4874.62	4855.53	4790.55	4793.59		721.55	12841.2	12077.2	7394.84	7395.79	7394.84	10497.9	7416.86	7430.4	8665.44
						-1.09862	-0.00552	-0.06108		505.467	669.027	813.455	472.077	41.167	177.497						34	3988.94	1252.51		720.3	6415.29	6592.64	4769.14	4770.19	4812.81	4769.14	6342.77	4769.14	4769.14	4865.65	4846.3	4783.4	4786.35		721.5	12378.9	12129.8	7378.82	7379.77	7378.82	10615.8	7401.02	7416.46	8588.68
						-1.09911	-0.00557	-0.06086		504.184	737.166	811.363	401.78	30.9243	130.662						34.01	4047.59	1313.46		720.25	6856.32	6596.9	4762.9	4763.96	4807.28	4762.9	6350.82	4762.9	4762.9	4857.48	4837.91	4776.99	4779.85		721.45	12287.2	12190.9	7364.11	7365.07	7364.11	10740.6	7386.5	7403.95	8514.33
						-1.09961	-0.00559	-0.06064		502.902	740.937	863.872	450.462	73.3346	134.539						34.02	3324.89	1467.74		720.2	6947.02	6599.83	4755.51	4756.58	4800.63	4755.51	6357.38	4755.51	4755.51	4848.2	4828.44	4769.43	4772.2		721.4	12287.1	12259.7	7349.63	7350.6	7349.63	10871.2	7372.2	7391.78	8441.45
						-1.10011	-0.00561	-0.0604		501.621	699.868	826.677	409.439	39.6919	152.061						34.03	3717.31	1563.55		720.15	6913.09	6602.31	4747.86	4748.94	4793.74	4747.86	6363.32	4747.86	4747.86	4838.73	4818.81	4761.62	4764.31		721.35	12531.1	12335.8	7335.1	7336.08	7335.1	11007.4	7357.87	7379.68	8369.87
						-1.1006	-0.00565	-0.06014		500.338	719.238	840.179	444.456	8.01341	144.237						34.04	3953.61	1277		720.1	6845.11	6604.66	4740.28	4741.38	4786.93	4740.28	6368.98	4740.28	4740.28	4829.39	4809.32	4753.88	4756.48		721.3	12669.9	12418.3	7319.82	7320.8	7319.82	11147.8	7342.78	7366.94	8299.15
						-1.1011	-0.00564	-0.05991		499.055	726.908	818.593	430.736	54.3077	144.212						34.05	3706.79	1182.82		720.05	6578.63	6606.94	4732.86	4733.97	4780.3	4732.86	6374.4	4732.86	4732.86	4820.24	4800.07	4746.3	4748.82		721.25	12800.4	12507.2	7304.08	7305.07	7304.08	11292.5	7327.24	7353.88	8229.63
						-1.1016	-0.00568	-0.0597		497.771	689.76	837.937	444.301	-6.59161	126.651						34.06	3995.08	1116.29		720	6677.44	6609.63	4726.1	4727.22	4774.36	4726.11	6380.1	4726.1	4726.1	4811.81	4791.55	4739.38	4741.83		721.2	12844.4	12602.2	7287.91	7288.91	7287.91	11441.1	7311.27	7340.52	8161.44
						-1.1021	-0.00569	-0.0595		496.488	736.395	855.326	416.947	49.4319	183.125						34.07	3427.06	1472.93		719.95	6616.11	6611.8	4719.08	4720.21	4768.17	4719.08	6385.12	4719.08	4719.08	4803.16	4782.83	4732.2	4734.58		721.15	12508.5	12702.9	7271.57	7272.57	7271.57	11593.1	7295.12	7327.11	8094.92
						-1.1026	-0.00569	-0.05925		495.205	693.415	802.58	448.042	72.3202	146.085						34.08	3733.99	1543.35		719.9	6574.55	6613.84	4712.19	4713.33	4762.14	4712.19	6389.87	4712.19	4712.19	4794.7	4774.32	4725.16	4727.47		721.1	12954.7	12809.9	7256.16	7257.17	7256.16	11749.1	7279.92	7314.8	8031.19
						-1.1031	-0.00572	-0.05898		493.922	701.083	814.126	453.807	15.3466	161.639						34.09	3967.23	1330.11		719.85	6330.35	6615.69	4705.39	4706.55	4756.22	4705.4	6394.31	4705.39	4705.39	4786.36	4765.95	4718.22	4720.45		721.05	12766.3	12919.5	7239.4	7240.42	7239.4	11905.4	7263.36	7301.26	7968.12
						-1.1036	-0.0057	-0.05873		492.639	687.331	825.668	418.676	114.18	138.245						34.1	3287.04	1260.98		719.8	6530.03	6617.84	4699.21	4700.37	4750.94	4699.21	6398.91	4699.21	4699.21	4778.68	4758.25	4711.89	4714.05		721	13016.9	13032.7	7223.14	7224.16	7223.14	12062.8	7247.31	7288.39	7907.55
						-1.10411	-0.00571	-0.0585		491.354	652.169	747.644	428.338	111.738	161.582						34.11	3501.15	1112.42		719.75	6377.96	6619.14	4692.49	4693.67	4745.15	4692.49	6402.54	4692.49	4692.49	4770.51	4750.08	4705.02	4707.12		720.95	12378.5	13146.6	7206.1	7207.13	7206.1	12218.7	7230.48	7274.89	7848.21
						-1.1046	-0.00572	-0.05825		490.07	679.306	800.073	461.356	41.1625	147.929						34.12	3497.19	1373.94		719.7	6514.53	6620.5	4686.15	4687.34	4739.75	4686.15	6406.1	4686.15	4686.15	4762.75	4742.33	4698.54	4700.57		720.9	12902.2	13262.4	7190.88	7191.92	7190.88	12374	7215.48	7263.38	7792.72
						-1.1051	-0.00569	-0.05798		488.785	657.78	780.47	439.866	83.5006	136.227						34.13	3455.68	1106.78		719.65	6524.13	6621.15	4679.44	4680.64	4734.02	4679.44	6408.83	4679.44	4679.44	4754.67	4734.27	4691.69	4693.66		720.85	12906.8	13375	7174.08	7175.13	7174.08	12523.7	7198.89	7250.46	7737.61
						-1.1056	-0.00571	-0.05773		487.5	644.045	758.929	435.897	84.959	167.335						34.14	4264.66	1230.88		719.6	6762.65	6621.42	4672.69	4673.9	4728.27	4672.69	6411.07	4672.69	4672.69	4746.57	4726.21	4684.8	4686.71		720.8	12945.9	13483.5	7157.22	7158.27	7157.22	12667.1	7182.25	7237.65	7684.5
						-1.10611	-0.00569	-0.0575		486.217	636.151	760.742	447.495	119.491	134.234						34.15	3645.26	1599.96		719.55	6746.83	6620.7	4665.3	4666.53	4721.92	4665.3	6412.19	4665.3	4665.3	4737.88	4717.57	4677.28	4679.14		720.75	13049.6	13585.9	7140.19	7141.25	7140.19	12802	7165.44	7224.86	7633.19
						-1.10661	-0.00568	-0.05726		484.932	620.479	750.882	447.417	29.5149	151.716						34.16	3801.99	1208.31		719.5	6988.9	6619.62	4657.94	4659.18	4715.61	4657.94	6412.85	4657.94	4657.94	4729.25	4708.99	4669.79	4671.59		720.7	13461.5	13679.8	7122.81	7123.88	7122.81	12926.1	7148.28	7211.9	7583.48
						-1.10711	-0.00569	-0.05701		483.645	606.758	744.917	402.605	44.6009	157.524						34.17	4152.83	996.375		719.45	6850.58	6617.53	4649.94	4651.19	4708.7	4649.94	6412.39	4649.94	4649.94	4720.01	4699.81	4661.65	4663.4		720.65	13439.1	13762.1	7104.16	7105.24	7104.16	13036.4	7129.86	7197.88	7534.4
						-1.10761	-0.00566	-0.05675		482.359	604.707	779.789	431.704	67.458	147.774						34.18	4530.19	1154.32		719.4	6850.77	6615.39	4642.27	4643.53	4702.15	4642.27	6411.76	4642.27	4642.27	4711.13	4691.01	4653.86	4655.55		720.6	13653.6	13831.7	7085.52	7086.61	7085.52	13131.9	7111.46	7184.07	7487.15
						-1.10811	-0.00566	-0.05647		481.074	602.658	744.656	406.353	72.8091	130.252						34.19	4160.64	1266.07		719.35	6918.45	6612.84	4634.58	4635.85	4695.61	4634.58	6410.63	4634.58	4634.58	4702.26	4682.22	4646.04	4647.68		720.55	13578.6	13885.8	7066.2	7067.3	7066.2	13209.8	7092.37	7169.78	7441.03
						-1.10861	-0.00564	-0.05621		479.787	602.552	756.19	419.89	66.498	149.666						34.2	3710.78	1297.45		719.3	6675.26	6609.69	4626.69	4627.98	4688.91	4626.69	6408.78	4626.69	4626.69	4693.23	4673.28	4638.03	4639.62		720.5	13717.9	13923.4	7047.05	7048.15	7047.05	13269	7073.45	7155.87	7396.81
						-1.1091	-0.00562	-0.05597		478.502	598.56	734.678	435.365	-2.00801	137.98						34.21	4009.4	1750.85		719.25	6785.09	6606.74	4619.41	4620.72	4682.85	4619.41	6407.04	4619.41	4619.41	4684.84	4664.97	4630.64	4632.17		720.45	13862.5	13942.2	7027.42	7028.53	7027.42	13307.5	7054.07	7141.71	7353.79
						-1.1096	-0.00562	-0.05573		477.215	600.399	752.039	415.856	61.6544	139.899						34.22	4455.03	1715.54		719.2	6677.84	6603.07	4611.84	4613.15	4676.52	4611.84	6404.47	4611.84	4611.84	4676.17	4656.4	4622.94	4624.42		720.4	13959.2	13940.9	7007.31	7008.43	7007.31	13324.1	7034.21	7127.3	7311.88
						-1.1101	-0.00559	-0.05547		475.928	559.497	769.394	417.727	107.809	147.645						34.23	3816.22	1214.92		719.15	6819.93	6599.24	4604.51	4605.85	4670.49	4604.51	6401.64	4604.51	4604.51	4667.78	4648.12	4615.5	4616.94		720.35	14166.8	13918.9	6986.87	6987.99	6986.87	13318.1	7014.01	7112.79	7271.13
						-1.11059	-0.00558	-0.05518		474.641	598.247	753.719	405.998	41.2783	132.08						34.24	3692.03	1556.28		719.1	6563.29	6594.6	4596.81	4598.15	4664.12	4596.81	6397.91	4596.81	4596.81	4659.03	4639.48	4607.67	4609.07		720.3	14050.6	13875.4	6965.74	6966.88	6965.74	13288.8	6993.14	7097.85	7231.17
						-1.11109	-0.00557	-0.05489		473.354	541.824	677.84	442.83	99.0746	168.956						34.25	3633.57	1572.15		719.05	6792.93	6590.17	4589.74	4591.1	4658.42	4589.74	6394.28	4589.74	4589.74	4650.96	4631.51	4600.49	4601.85		720.25	14228.5	13811.5	6944.9	6946.05	6944.9	13237.4	6972.55	7083.43	7192.87
						-1.1116	-0.00553	-0.05465		472.066	576.679	699.083	396.147	40.3374	172.81						34.26	3514.47	1331.47		719	6594.24	6584.71	4582.06	4583.44	4652.15	4582.06	6389.52	4582.06	4582.06	4642.29	4622.96	4592.7	4594.01		720.2	14110.6	13726.9	6923.48	6924.63	6923.48	13163.7	6951.38	7068.68	7155.29
						-1.1121	-0.00554	-0.05442		470.779	547.459	745.558	380.545	94.2318	133.953						34.27	4052.95	1145.41		718.95	6520.82	6579.3	4574.88	4576.27	4646.42	4574.88	6384.71	4574.88	4574.88	4634.14	4614.93	4585.41	4586.68		720.15	13946.5	13623.4	6902.34	6903.5	6902.34	13069.6	6930.5	7054.48	7119.21
						-1.1126	-0.00551	-0.05415		469.492	601.711	729.898	444.539	21.9285	141.693						34.28	3776.8	1375.29		718.9	6610.88	6573.62	4567.87	4569.28	4640.91	4567.87	6379.54	4567.87	4567.87	4626.19	4607.1	4578.29	4579.52		720.1	13556.6	13502.5	6881.61	6882.78	6881.61	12956.6	6910.05	7040.98	7084.68
						-1.1131	-0.0055	-0.05385		468.203	576.377	712.303	415.348	21.4662	137.787						34.29	3859.54	1259.85		718.85	6570.6	6567.26	4560.6	4562.03	4635.19	4560.6	6373.59	4560.6	4560.6	4618	4599.04	4570.92	4572.11		720.05	12938.2	13366.8	6861.98	6863.16	6861.98	12827.4	6890.68	7028.84	7052.33
						-1.1136	-0.0055	-0.05356		466.914	549.112	745.168	448.265	79.2208	128.061						34.3	3644.03	924.463		718.8	6723.62	6560.54	4553.43	4554.87	4629.61	4553.43	6367.18	4553.43	4553.43	4609.93	4591.09	4563.63	4564.78		720	12969.8	13218.8	6844.1	6845.29	6844.1	12684.5	6873.08	7018.74	7022.75
						-1.1141	-0.00547	-0.05329		465.627	539.316	696.532	428.785	41.8833	122.219						34.31	3358.82	1037.23		718.75	6788.48	6552.96	4545.83	4547.29	4623.67	4545.83	6359.81	4545.83	4545.83	4601.46	4582.75	4555.94	4557.05		719.95	13358.8	13058.6	6826.09	6827.28	6826.09	12528.3	6855.33	7008.8	6993.96
						-1.1146	-0.00548	-0.05304		464.338	554.739	737.148	391.852	12.3214	162.93						34.32	3287	1452.72		718.7	6653.86	6544.77	4538.06	4539.53	4617.59	4538.06	6351.72	4538.06	4538.06	4592.82	4574.25	4548.06	4549.14		719.9	13507.1	12887.4	6806.87	6808.07	6806.87	12359.8	6836.4	6997.95	6964.84
						-1.1151	-0.00547	-0.05278		463.049	525.553	702.108	387.905	50.6537	127.994						34.33	3947.48	1035.88		718.65	6478.91	6536.46	4530.61	4532.1	4611.89	4530.61	6343.42	4530.61	4530.61	4584.53	4566.09	4540.51	4541.55		719.85	13056.2	12707.8	6787.16	6788.38	6787.16	12181.7	6816.97	6986.92	6936.02
						-1.1156	-0.00546	-0.05252		461.76	525.461	731.073	399.472	56.007	137.667						34.34	3716.69	1457.44		718.6	6256.02	6528.14	4523.59	4525.1	4606.68	4523.59	6335.01	4523.59	4523.59	4576.69	4558.39	4533.39	4534.4		719.8	13183.9	12524.1	6768.72	6769.94	6768.72	11998.4	6798.82	6977.47	6909.22
						-1.11611	-0.00547	-0.05225		460.471	531.185	690.229	426.546	88.5028	147.336						34.35	3313.94	1039.61		718.55	6058.61	6519.94	4517.12	4518.65	4602.09	4517.12	6326.63	4517.12	4517.12	4569.43	4551.26	4526.83	4527.8		719.75	12692.4	12336.3	6749.85	6751.08	6749.85	11810	6780.24	6967.91	6882.69
						-1.11661	-0.00545	-0.05196		459.18	534.969	713.371	378.009	58.9581	135.68						34.36	3780.11	1197.88		718.5	6548.91	6511.81	4511.15	4512.7	4598.06	4511.15	6318.19	4511.15	4511.15	4562.68	4544.64	4520.76	4521.7		719.7	12485	12148	6732.36	6733.61	6732.36	11620.1	6763.06	6960.06	6858.17
						-1.11711	-0.00546	-0.05165		457.891	472.861	713.246	368.252	56.5562	141.471						34.37	4097.71	1366.66		718.45	6656.85	6501.97	4503.9	4505.47	4592.81	4503.9	6307.95	4503.9	4503.9	4554.66	4536.76	4513.41	4514.33		719.65	12525.8	11960	6715.44	6716.7	6715.44	11429.6	6746.44	6953.11	6834.79
						-1.11761	-0.00546	-0.05137		456.6	499.905	736.375	395.317	46.4067	149.196						34.38	3370.43	1314.03		718.4	6779.91	6491.41	4496.36	4497.94	4587.33	4496.36	6296.88	4496.36	4496.36	4546.37	4528.6	4505.77	4506.66		719.6	11923.5	11772.8	6698.35	6699.62	6698.35	11239	6729.65	6946.35	6811.76
						-1.11811	-0.00545	-0.05113		455.311	521.127	680.059	410.748	45.9463	143.358						34.39	3437.29	1219.93		718.35	6368.2	6480.09	4488.47	4490.07	4581.59	4488.47	6284.94	4488.47	4488.47	4537.75	4520.12	4497.8	4498.65		719.55	11477.4	11589.8	6682.98	6684.26	6682.98	11051.7	6714.59	6941.64	6790.95
						-1.11861	-0.00548	-0.05087		454.02	519.099	728.369	428.111	62.9236	139.459						34.4	3984.63	1365.69		718.3	6363.93	6469.4	4481.63	4483.25	4576.96	4481.63	6273.53	4481.63	4481.63	4530.19	4512.7	4490.86	4491.69		719.5	11729.5	11411.6	6668.88	6670.16	6668.88	10868.4	6700.8	6938.55	6771.85
						-1.11911	-0.00547	-0.05058		452.729	536.438	710.811	426.099	6.29653	156.864						34.41	3726.1	1534.48		718.25	6376.04	6458.3	4474.78	4476.42	4572.41	4474.78	6261.59	4474.78	4474.78	4522.64	4505.29	4483.93	4484.72		719.45	10961.7	11236.8	6653.99	6655.29	6653.99	10687.6	6686.24	6935.04	6752.37
						-1.11961	-0.00548	-0.05029		451.438	522.79	706.813	406.66	42.6405	139.411						34.42	3886.85	1197.24		718.2	6470.45	6446.76	4467.88	4469.54	4567.89	4467.88	6249.08	4467.88	4467.88	4515.06	4497.84	4476.94	4477.71		719.4	10784.9	11069	6641.32	6642.62	6641.32	10513.3	6673.89	6934.11	6735.47
						-1.1201	-0.0055	-0.05001		450.146	505.276	698.945	408.525	-27.5151	143.258						34.43	3788.37	1171.34		718.15	6376.76	6434.56	4460.73	4462.4	4563.19	4460.73	6235.8	4460.73	4460.73	4507.23	4490.15	4469.69	4470.44		719.35	10908.6	10907	6629.13	6630.45	6629.13	10343.9	6662.03	6934.06	6719.38
						-1.1206	-0.0055	-0.04974		448.855	541.963	710.438	416.197	26.2454	139.362						34.44	3564.89	1306.97		718.1	6334.75	6422.19	4453.79	4455.49	4558.81	4453.79	6222.24	4453.79	4453.79	4499.63	4482.7	4462.67	4463.39		719.3	10554.9	10750.6	6616.54	6617.87	6616.54	10179.3	6649.78	6933.96	6703.19
						-1.1211	-0.00553	-0.04947		447.562	524.451	661.927	412.253	76.1194	152.884						34.45	3763.13	1509.53		718.05	6098.63	6409.55	4446.94	4448.67	4554.62	4446.94	6208.27	4446.94	4446.94	4492.14	4475.35	4455.74	4456.43		719.25	10202.1	10601.2	6604.96	6606.29	6604.96	10021.1	6638.53	6935.26	6688.29
						-1.1216	-0.00553	-0.04917		446.271	520.49	715.995	363.803	42.7635	147.053						34.46	3651.61	1263.16		718	6093.5	6397.14	4440.69	4442.43	4551.11	4440.69	6194.4	4440.69	4440.69	4485.26	4468.6	4449.4	4450.07		719.2	10426.1	10459	6594.37	6595.72	6594.37	9869.44	6628.3	6937.95	6674.63
						-1.1221	-0.00554	-0.04889		444.979	580.37	690.718	400.5	106.162	154.765						34.47	3451.23	1399.46		717.95	6394.56	6384.37	4434.43	4436.2	4547.71	4434.43	6180.04	4434.43	4434.43	4478.38	4461.86	4443.06	4443.71		719.15	9920.13	10322.3	6583.1	6584.46	6583.1	9722.72	6617.37	6940.35	6660.51
						-1.1226	-0.00557	-0.04866		443.688	541.584	692.531	396.561	18.649	137.33						34.48	4002.34	1203.72		717.9	6300.04	6370.48	4427.38	4429.17	4543.62	4427.38	6164.41	4427.38	4427.38	4470.73	4454.34	4435.93	4436.55		719.1	9886.41	10193.3	6573.29	6574.66	6573.29	9582.94	6607.91	6944.62	6648.05
						-1.1231	-0.00557	-0.04842		442.395	553.093	698.212	369.414	33.6776	179.852						34.49	3932.11	985.38		717.85	6288.92	6356.47	4420.56	4422.37	4539.89	4420.56	6148.52	4420.56	4420.56	4463.31	4447.06	4429.03	4429.62		719.05	9662.72	10070.7	6563.54	6564.92	6563.54	9448.99	6598.53	6949.35	6635.84
						-1.1236	-0.0056	-0.04813		441.102	570.398	696.157	392.555	33.2314	146.95						34.5	3744.2	1620.21		717.8	6126	6342.17	4413.74	4415.58	4536.28	4413.74	6132.2	4413.74	4413.74	4455.92	4439.8	4422.14	4422.71		719	9887.42	9954.79	6554.42	6555.82	6554.42	9321.2	6589.78	6955.11	6624.42
						-1.1241	-0.00562	-0.04782		439.809	591.564	699.902	357.685	81.1216	148.858						34.51	3051.36	1167.49		717.75	6139.92	6327.97	4407.33	4409.19	4533.21	4407.33	6115.82	4407.33	4407.33	4448.94	4432.96	4415.65	4416.2		718.95	9660.8	9844.22	6544.62	6546.02	6544.62	9198.12	6580.35	6960.61	6612.47
						-1.1246	-0.00563	-0.04751		438.516	531.541	703.646	382.752	42.0065	141.1						34.52	3310.74	1146.58		717.7	6286.97	6313.44	4400.87	4402.75	4530.23	4400.87	6098.94	4400.87	4400.87	4441.92	4426.07	4409.11	4409.64		718.9	9399.87	9740.1	6535.45	6536.87	6535.45	9080.93	6571.56	6967.16	6601.29
						-1.1251	-0.00567	-0.04724		437.223	519.853	682.262	448.399	74.4175	131.413						34.53	3316.09	1670.81		717.65	6283.29	6298.24	4394.01	4395.92	4526.99	4394.01	6081.22	4394.01	4394.01	4434.51	4418.8	4402.17	4402.68		718.85	9334.8	9642.28	6527.02	6528.45	6527.02	8969.44	6563.52	6974.89	6590.97
						-1.1256	-0.00567	-0.04698		435.928	571.932	726.588	409.672	58.5098	142.983						34.54	3781.91	1238.06		717.6	6041.19	6282.78	4387.14	4389.07	4523.91	4387.14	6063.06	4387.14	4387.14	4427.11	4411.53	4395.23	4395.72		718.8	9415.93	9550.19	6518.77	6520.21	6518.77	8863.15	6555.65	6983.19	6580.93
						-1.1261	-0.0057	-0.0467		434.635	581.491	749.646	396.076	56.1301	141.026						34.55	3291.81	1331.11		717.55	6348.17	6267.7	4380.88	4382.84	4521.59	4380.88	6045.09	4380.88	4380.88	4420.32	4404.88	4388.9	4389.37		718.75	9423.13	9463.09	6510.24	6511.7	6510.24	8761.3	6547.52	6991.66	6570.72
						-1.1266	-0.00573	-0.04643		433.34	604.567	718.607	407.597	49.8911	133.275						34.56	4099.2	1192.83		717.5	6254.56	6251.6	4373.81	4375.8	4518.65	4373.81	6025.91	4373.81	4373.81	4412.74	4397.43	4381.75	4382.21		718.7	9274.38	9380.99	6501.68	6503.14	6501.68	8663.91	6539.36	7000.52	6560.56
						-1.1271	-0.00574	-0.04616		432.045	556.182	664.402	384.349	118.979	133.252						34.57	4188.3	1521.32		717.45	6003.84	6235.54	4366.97	4368.98	4516.11	4366.97	6006.56	4366.97	4366.97	4405.39	4390.21	4374.84	4375.27		718.65	9160.49	9304.14	6493.52	6495	6493.52	8571.24	6531.61	7010.21	6550.9
						-1.1276	-0.00578	-0.0459		430.752	571.531	733.804	440.283	12.3147	164.122						34.58	4101.67	1428.21		717.4	6006.08	6219.94	4360.75	4362.79	4514.4	4360.75	5987.44	4360.75	4360.75	4398.68	4383.62	4368.55	4368.97		718.6	8925.49	9232.17	6485.67	6487.17	6485.67	8482.89	6524.18	7020.67	6541.62
						-1.1281	-0.0058	-0.04562		429.457	629.347	685.408	442.136	38.9105	144.788						34.59	3224.26	1238.17		717.35	5977.99	6204.17	4354.51	4356.58	4512.9	4354.51	5967.91	4354.51	4354.51	4391.95	4377.03	4362.24	4362.64		718.55	8563.03	9165.38	6478.5	6480	6478.5	8399.22	6517.43	7032.21	6533.08
						-1.1286	-0.00583	-0.04534		428.16	640.818	712.313	403.451	36.5442	138.973						34.6	3686.61	1157.95		717.3	5917.97	6188.35	4348.33	4350.42	4511.67	4348.33	5948.08	4348.33	4348.33	4385.29	4370.5	4355.99	4356.37		718.5	8859.04	9103.87	6472.36	6473.88	6472.36	8320.31	6511.73	7045.23	6525.65
						-1.1291	-0.00587	-0.04508		426.865	663.864	791.321	438.122	82.4281	129.299						34.61	3652.47	968.63		717.25	5799.39	6172.57	4342.29	4344.41	4510.83	4342.29	5928.03	4342.29	4342.29	4378.78	4364.11	4349.88	4350.25		718.45	9228.62	9045.51	6465.34	6466.88	6465.34	8244.04	6505.15	7057.8	6517.39
						-1.12959	-0.00588	-0.04481		425.57	630.946	750.658	439.975	-4.85373	167.866						34.62	3449.61	1380.37		717.2	5750.94	6157.03	4336.53	4338.68	4510.54	4336.53	5907.93	4336.53	4336.53	4372.57	4358.02	4344.06	4344.41		718.4	8963.8	8989.89	6457.22	6458.76	6457.22	8170.01	6497.46	7069.7	6508.07
						-1.13009	-0.00592	-0.04454		424.275	708.002	742.81	451.474	54.5279	131.183						34.63	4067.02	1418.76		717.15	6052.26	6141.57	4330.89	4333.07	4510.65	4330.89	5887.61	4330.89	4330.89	4366.47	4352.06	4338.35	4338.68		718.35	8837.11	8938.66	6449.84	6451.4	6449.84	8099.83	6490.54	7082.8	6499.55
						-1.13059	-0.00595	-0.04428		422.979	725.238	734.963	435.963	69.5242	142.733						34.64	3601.64	1321.57		717.1	6043.72	6125.31	4324.45	4326.67	4510.29	4324.45	5866.16	4324.46	4324.45	4359.6	4345.3	4331.85	4332.17		718.3	8956.3	8891.33	6442.82	6444.39	6442.82	8033.09	6483.98	7096.67	6491.44
						-1.13109	-0.00597	-0.04402		421.682	806.107	784.981	405.027	95.7225	160.064						34.65	3505.41	1347.15		717.05	6106.39	6109.11	4318.02	4320.27	4510.25	4318.02	5844.42	4318.03	4318.02	4352.73	4338.56	4325.35	4325.66		718.25	8923.78	8846.97	6435.43	6437.01	6435.43	7968.82	6477.05	7110.59	6482.99
						-1.1316	-0.00602	-0.04375		420.387	763.547	815.697	412.67	-7.36468	150.396						34.66	3899.51	1472.29		717	6198.08	6092.81	4311.42	4313.69	4510.4	4311.42	5822.21	4311.42	4311.42	4345.7	4331.65	4318.68	4318.98		718.2	8854.8	8805.86	6428.1	6429.71	6428.1	7907.31	6470.21	7125.01	6474.65
						-1.13209	-0.00604	-0.04348		419.09	807.753	800.13	437.662	72.7492	150.369						34.67	3731.22	1705.51		716.95	6207.36	6076.37	4304.56	4306.87	4510.68	4304.56	5799.45	4304.56	4304.56	4338.42	4324.49	4311.76	4312.04		718.15	8592.61	8767.96	6420.97	6422.58	6420.97	7848.54	6463.56	7140.04	6466.54
						-1.13259	-0.00608	-0.04319		417.793	869.291	857.821	431.802	-7.16289	148.415						34.68	3664.39	1746.25		716.9	6123.94	6060.06	4297.65	4300	4511.33	4297.65	5776.39	4297.66	4297.65	4331.11	4317.3	4304.8	4305.06		718.1	8491.82	8733.67	6414.58	6416.21	6414.58	7792.87	6457.66	7156.26	6459.21
						-1.13309	-0.00611	-0.04292		416.496	1002.11	909.709	479.91	72.9235	136.827						34.69	3615.02	1458.52		716.85	5909.4	6044.15	4290.95	4293.33	4512.65	4290.95	5753.24	4290.96	4290.95	4324	4310.31	4298.03	4298.28		718.05	8685.66	8702.44	6408.47	6410.11	6408.47	7739.82	6452.05	7173.15	6452.19
						-1.1336	-0.00614	-0.04266		415.197	1121.4	969.288	427.797	133.714	127.169						34.7	3597.38	1096.6		716.8	5970.39	6029.04	4284.78	4287.19	4514.98	4284.78	5730.4	4284.79	4284.78	4317.44	4303.86	4291.8	4292.04		718	8497.91	8673.23	6401.77	6403.43	6401.77	7688.35	6445.86	7189.87	6444.6
						-1.1341	-0.00619	-0.04241		413.9	1152.02	1046.18	485.522	51.9078	102.102						34.71	3822.21	1128.89		716.75	6018.78	6014.07	4278.44	4280.89	4517.67	4278.44	5707.15	4278.45	4278.44	4310.7	4297.25	4285.4	4285.62		717.95	9021.34	8647.06	6395.6	6397.28	6395.6	7639.44	6440.21	7207.52	6437.59
						-1.13459	-0.00622	-0.04216		412.602	1303.99	1011.33	468.1	106.903	161.794						34.72	3414.89	1232.54		716.7	6208	5999.33	4271.95	4274.44	4520.79	4271.95	5683.54	4271.98	4271.95	4303.84	4290.5	4278.86	4279.07		717.9	8691.29	8621.7	6387.88	6389.57	6387.88	7590.91	6433.02	7224.01	6429.04
						-1.1351	-0.00626	-0.04191		411.305	1299.91	1074.71	464.166	90.6145	119.399						34.73	4126.88	1320		716.65	6025.08	5984.51	4264.97	4267.49	4524.03	4264.97	5659.22	4265	4264.97	4296.48	4283.25	4271.81	4272.01		717.85	8647.78	8599.54	6381.1	6382.81	6381.1	7545.11	6426.78	7241.86	6421.46
						-1.1356	-0.00631	-0.04164		410.006	1420.98	1147.7	464.085	97.4424	136.707						34.74	3624.58	1407.23		716.6	5983.43	5970.64	4258.43	4260.99	4528.41	4258.43	5635.13	4258.47	4258.43	4289.57	4276.46	4265.22	4265.41		717.8	8502.25	8579.67	6374.44	6376.16	6374.44	7501.19	6420.66	7260.18	6414.02
						-1.1361	-0.00633	-0.04136		408.707	1388.01	1072.41	529.465	92.7163	127.057						34.75	3173.41	1275.63		716.55	5999.55	5957.42	4251.99	4254.59	4533.6	4251.99	5610.97	4252.04	4251.99	4282.77	4269.76	4258.72	4258.89		717.75	8561.58	8562.26	6368.18	6369.91	6368.18	7459.32	6414.96	7279.28	6407
						-1.1366	-0.00639	-0.0411		407.408	1301.15	1027.94	487.022	99.5422	130.885						34.76	3281.67	1425.6		716.5	5832.17	5944.78	4245.49	4248.12	4539.51	4245.49	5586.58	4245.55	4245.49	4275.91	4263.02	4252.16	4252.32		717.7	8369.59	8546.62	6361.73	6363.48	6361.73	7418.82	6409.07	7298.56	6399.82
						-1.1371	-0.00642	-0.04085		406.109	1273.98	1010.44	411.876	90.9688	163.577						34.77	3134.36	1358.65		716.45	5977.48	5933.26	4239.4	4242.08	4546.69	4239.4	5562.45	4239.49	4239.4	4269.47	4256.69	4246.02	4246.17		717.65	8810.08	8533.4	6355.82	6357.59	6355.82	7380.32	6403.74	7318.74	6393.2
						-1.1376	-0.00646	-0.04061		404.811	1277.6	912.126	461.836	67.0043	175.093						34.78	3575.12	1402.03		716.4	5725.62	5922.14	4232.92	4235.64	4554.39	4232.92	5537.78	4233.04	4232.92	4262.65	4249.98	4239.49	4239.63		717.6	8305.54	8520.63	6348.6	6350.39	6348.6	7341.87	6397.11	7337.98	6385.29
						-1.1381	-0.00651	-0.04036		403.512	1221.59	896.574	471.375	56.5165	151.977						34.79	4042.59	1472.34		716.35	6044.34	5912.52	4227.08	4229.84	4563.72	4227.08	5513.6	4227.23	4227.08	4256.47	4243.9	4233.59	4233.72		717.55	8409.58	8511.03	6342.84	6344.65	6342.84	7306.24	6391.95	7358.98	6378.86
						-1.1386	-0.00654	-0.0401		402.211	1202.14	906.035	417.43	55.6529	117.329						34.8	4230.86	1396.06		716.3	6241.14	5903.03	4220.39	4223.2	4573.26	4220.39	5488.47	4220.59	4220.39	4249.45	4236.99	4226.85	4226.97		717.5	8747.95	8502.72	6336.76	6338.58	6336.76	7271.54	6386.48	7379.99	6372.13
						-1.13909	-0.00659	-0.03984		400.912	1126.93	865.487	444.283	22.0919	157.693						34.81	3720.54	1606.72		716.25	6120.26	5894.07	4213.19	4216.04	4583.41	4213.19	5462.72	4213.44	4213.19	4241.92	4229.56	4219.59	4219.7		717.45	8561.53	8494.94	6329.67	6331.51	6329.67	7237.01	6380.01	7400.29	6364.4
						-1.13959	-0.00664	-0.03959		399.611	1044.06	824.953	478.819	94.3081	148.052						34.82	3715.23	1226.8		716.2	6111.75	5886.55	4206.27	4209.17	4595.06	4206.27	5437.16	4206.61	4206.27	4234.69	4222.43	4212.63	4212.73		717.4	8611.26	8489.14	6323.1	6324.96	6323.1	7204.14	6374.08	7421.42	6357.22
						-1.14008	-0.00667	-0.03935		398.312	1005.42	817.118	465.277	76.1339	146.104						34.83	4136.04	1113.89		716.15	5786.05	5880.28	4199.37	4202.31	4608.01	4199.37	5411.53	4199.79	4199.37	4227.46	4215.31	4205.67	4205.76		717.35	8680.57	8484.58	6316.37	6318.25	6316.37	7172.14	6367.99	7442.7	6349.88
						-1.14058	-0.00673	-0.03912		397.012	1001.4	765.073	403.682	50.2792	124.935						34.84	4053.68	1432.54		716.1	5871.31	5876.18	4193.28	4196.27	4623.19	4193.28	5386.62	4193.83	4193.28	4221.06	4209.02	4199.53	4199.61		717.3	8668.27	8481.11	6309.42	6311.31	6309.42	7140.96	6361.69	7463.98	6342.34
						-1.14108	-0.00676	-0.03889		395.711	1010.84	739.954	397.845	72.4828	153.74						34.85	3681.32	1611.28		716.05	5757.45	5873.29	4186.96	4190	4639.57	4186.96	5361.45	4187.66	4186.96	4214.43	4202.49	4193.16	4193.23		717.25	8507.83	8478.92	6302.48	6304.39	6302.48	7110.77	6355.42	7485.54	6334.83
						-1.14159	-0.00681	-0.03864		394.41	954.94	722.53	388.167	48.5601	149.87						34.86	3916.51	1120.51		716	5665.73	5872.25	4180.91	4184.01	4657.79	4180.91	5336.5	4181.8	4180.91	4208.09	4196.24	4187.06	4187.13		717.2	8452.02	8478.37	6295.99	6297.92	6295.99	7081.94	6349.62	7507.79	6327.79
						-1.14209	-0.00687	-0.03838		393.107	862.561	735.852	403.47	9.27783	153.686						34.87	4374.53	1181.6		715.95	5748.83	5873.09	4175.09	4178.23	4677.87	4175.09	5311.75	4176.22	4175.09	4201.97	4190.22	4181.19	4181.24		717.15	8566.47	8479.09	6289.65	6291.6	6289.65	7054.13	6343.97	7530.4	6320.9
						-1.14259	-0.0069	-0.03813		391.807	885.459	753.012	414.925	135.209	153.659						34.88	3995.25	1116.45		715.9	6172.42	5875.5	4169.03	4172.23	4699.46	4169.03	5286.74	4170.47	4169.03	4195.62	4183.97	4175.09	4175.13		717.1	8756.25	8480.55	6282.95	6284.92	6282.95	7026.77	6337.98	7552.89	6313.68
						-1.14309	-0.00696	-0.0379		390.506	850.736	672.214	443.661	74.7979	134.428						34.89	3762.59	1261.63		715.85	6106.5	5878.71	4161.87	4165.12	4721.81	4161.87	5260.59	4163.69	4161.87	4188.17	4176.62	4167.88	4167.92		717.05	8792.82	8482.43	6275.68	6277.66	6275.68	6999.65	6331.43	7574.96	6305.89
						-1.14359	-0.00701	-0.03766		389.203	825.626	754.668	382.135	37.4531	128.644						34.9	3817.13	1295.79		715.8	6037.94	5884.07	4154.86	4158.17	4746.19	4154.86	5234.62	4157.14	4154.86	4180.88	4169.43	4160.82	4160.85		717	8783.35	8485.14	6268.27	6270.28	6268.27	6973.15	6324.76	7597.06	6297.98
						-1.14408	-0.00706	-0.03741		387.9	729.495	702.698	447.346	67.3198	128.622						34.91	4240.43	1290.05		715.75	5844.58	5891.73	4148.01	4151.38	4772.72	4148.01	5208.81	4150.87	4148.01	4173.75	4162.39	4153.92	4153.94		716.95	8462.64	8488.76	6260.87	6262.9	6260.87	6947.37	6318.11	7619.31	6290.09
						-1.14458	-0.00712	-0.03718		386.6	773.514	700.655	389.679	66.4607	126.68						34.92	4053.23	1115.59		715.7	5896.81	5902.11	4141.64	4145.06	4801.8	4141.64	5183.52	4145.21	4141.64	4167.11	4155.84	4147.5	4147.52		716.9	8502.57	8494.15	6254.4	6256.44	6254.4	6923.19	6312.4	7642.62	6283.13
						-1.14509	-0.00716	-0.03695		385.297	711.968	671.743	418.4	52.1695	130.496						34.93	3760.17	1274.81		715.65	6044.02	5914.7	4135.12	4138.6	4832.89	4135.12	5158.1	4139.57	4135.12	4160.32	4149.15	4140.94	4140.95		716.85	8507.16	8500.21	6247.78	6249.85	6247.78	6899.51	6306.57	7665.93	6276.05
						-1.14559	-0.00722	-0.03673		383.994	719.518	671.625	402.975	39.8025	128.554						34.94	3861.25	1463.92		715.6	6189.62	5929.39	4128.2	4131.75	4865.85	4128.2	5132.31	4133.72	4128.2	4153.14	4142.06	4133.98	4133.98		716.8	8659.54	8506.98	6241.14	6243.23	6241.14	6876.43	6300.73	7689.26	6268.95
						-1.14609	-0.00727	-0.03651		382.689	763.515	709.879	420.172	52.3838	143.878						34.95	3156.7	1150.39		715.55	5950.46	5946.23	4120.89	4124.5	4900.65	4120.89	5106.2	4127.72	4120.89	4145.56	4134.57	4126.62	4126.61		716.75	8534.67	8513.98	6234.02	6236.13	6234.02	6853.48	6294.42	7712.18	6261.39
						-1.14659	-0.00732	-0.03629		381.387	686.66	684.818	404.752	15.0846	166.87						34.96	3630.05	1345.98		715.5	6127.54	5966.35	4114.17	4117.85	4938.37	4114.17	5080.76	4122.59	4114.17	4138.6	4127.7	4119.86	4119.85		716.7	8430.49	8521.97	6227.26	6229.39	6227.26	6831.44	6288.49	7735.5	6254.19
						-1.14709	-0.00739	-0.03606		380.084	682.704	623.324	427.696	46.8441	155.334						34.97	3722.2	1222.83		715.45	6209.02	5988.77	4106.99	4110.73	4977.97	4106.99	5054.91	4117.31	4106.99	4131.16	4120.35	4112.63	4112.61		716.65	8691.29	8530.85	6220.77	6222.93	6220.77	6810.23	6282.85	7759.12	6247.28
						-1.14758	-0.00743	-0.03583		378.779	619.311	651.979	414.198	95.8529	138.051						34.98	3585.06	1433.15		715.4	6106.74	6013.8	4099.57	4103.39	5019.7	4099.57	5028.93	4112.21	4099.57	4123.49	4112.77	4105.17	4105.15		716.6	8540.62	8539.53	6213.51	6215.69	6213.51	6788.73	6276.45	7781.98	6239.6
						-1.14808	-0.00749	-0.03562		377.477	642.207	636.526	410.291	68.1531	132.275						34.99	3767.63	1640.94		715.35	6255.57	6042.04	4092.4	4096.29	5064.09	4092.4	5003.25	4107.81	4092.4	4116.08	4105.44	4097.96	4097.93		716.55	8667.39	8549.12	6206.66	6208.86	6206.66	6768.16	6270.49	7805.21	6232.35
						-1.14858	-0.00756	-0.03542		376.172	657.428	684.338	387.216	36.6315	147.586						35	3891.29	1261.43		715.3	6441.06	6072.8	4084.83	4088.79	5110.33	4084.83	4977.3	4103.55	4084.83	4108.26	4097.71	4090.34	4090.31		716.5	8693.1	8558.79	6199.42	6201.65	6199.42	6747.66	6264.15	7827.99	6224.71
						-1.14908	-0.0076	-0.0352		374.867	647.731	653.552	421.647	41.5363	137.978						35.01	3360.45	1541.92		715.25	6054.07	6106.05	4076.76	4080.79	5158.3	4076.76	4950.97	4099.42	4076.76	4099.96	4089.49	4082.23	4082.19		716.45	8396.64	8568.79	6192.09	6194.33	6192.09	6727.52	6257.74	7850.6	6216.99
						-1.14959	-0.00767	-0.03498		373.562	609.297	678.349	390.913	56.0209	159.03						35.02	3477.83	1510.27		715.2	6418.97	6143.26	4069.66	4073.78	5209.37	4069.66	4925.73	4097.01	4069.66	4092.63	4082.25	4075.1	4075.05		716.4	8448.15	8580.02	6185.6	6187.87	6185.6	6708.66	6252.19	7873.97	6210.13
						-1.1501	-0.00772	-0.03477		372.258	601.527	657.155	398.508	91.5758	132.183						35.03	3286.05	1558.73		715.15	6213.93	6182.46	4061.61	4065.8	5261.44	4061.61	4899.65	4094.49	4061.61	4084.35	4074.05	4067.01	4066.95		716.35	8577.75	8591.45	6178.95	6181.24	6178.95	6690.03	6246.5	7897.07	6203.1
						-1.1506	-0.00778	-0.03456		370.953	565.03	703.014	417.594	25.5935	137.906						35.04	3230.16	1427.98		715.1	6310.31	6225.08	4054.07	4058.34	5315.81	4054.07	4874.2	4093.48	4054.07	4076.57	4066.36	4059.42	4059.36		716.3	8568.25	8602.77	6171.89	6174.21	6171.89	6671.4	6240.43	7919.59	6195.68
						-1.15111	-0.00786	-0.03437		369.646	578.336	655.01	421.351	3.68702	134.051						35.05	3661.28	1532.52		715.05	6470.64	6270.09	4046.26	4050.61	5371.28	4046.26	4848.65	4093.31	4046.26	4068.54	4058.41	4051.57	4051.5		716.25	8859.6	8614.35	6164.84	6167.19	6164.84	6653.16	6234.38	7941.94	6188.28
						-1.15161	-0.00791	-0.03417		368.342	561.002	660.639	392.554	46.8933	137.857						35.06	3787.08	1379.48		715	6454.9	6317.19	4038.01	4042.46	5427.39	4038.01	4822.81	4094.01	4038.01	4060.07	4050.02	4043.28	4043.21		716.2	8806.7	8625.29	6156.91	6159.28	6156.91	6634.4	6227.48	7963.21	6180.01
						-1.15211	-0.00798	-0.03397		367.035	572.39	696.9	382.912	19.2478	130.176						35.07	3198.77	1300.53		714.95	6565.13	6366.56	4029.78	4034.32	5484.13	4029.78	4797.16	4096.19	4029.78	4051.63	4041.66	4035.02	4034.94		716.15	8754.3	8636.56	6149.12	6151.52	6149.12	6616.13	6220.73	7984.38	6171.88
						-1.15261	-0.00804	-0.03378		365.73	518.697	648.922	438.358	91.1503	105.271						35.08	3390.46	1167.46		714.9	6306.12	6417.53	4021.25	4025.88	5540.64	4021.25	4771.36	4099.72	4021.25	4042.89	4032.99	4026.45	4026.37		716.1	8813.23	8648.13	6141.46	6143.88	6141.46	6598.3	6214.14	8005.47	6163.88
						-1.15311	-0.0081	-0.03359		364.424	556.88	662.206	382.778	11.8325	132.044						35.09	3489.44	1407.69		714.85	6445.64	6470.71	4013.36	4018.09	5597.3	4013.36	4746.35	4105.8	4013.37	4034.79	4024.97	4018.52	4018.44		716.05	8866.8	8659.6	6133.6	6136.05	6133.6	6580.61	6207.37	8026.05	6155.7
						-1.15361	-0.00817	-0.0334		363.117	570.176	625.732	363.575	51.1833	154.981						35.1	3516.04	1385.45		714.8	6455.65	6524.4	4005.1	4009.92	5652.18	4005.1	4721.17	4113.58	4005.1	4026.31	4016.58	4010.22	4010.13		716	9062.08	8670.99	6125.56	6128.03	6125.56	6563.05	6200.45	8046.15	6147.34
						-1.15411	-0.00823	-0.03322		361.811	579.641	625.622	417.082	19.7317	147.301						35.11	4074.07	1778.96		714.75	6391.04	6578.42	3996.79	4001.71	5704.87	3996.79	4696.11	4123.65	3996.79	4017.8	4008.14	4001.87	4001.77		715.95	8814.81	8681.83	6116.92	6119.42	6116.92	6545.18	6192.96	8065.31	6138.39
						-1.15461	-0.0083	-0.03306		360.504	550.849	629.338	378.751	70.5455	145.363						35.12	3428.02	1616.48		714.7	6428.46	6632.32	3988.62	3993.64	5754.62	3988.62	4671.4	4136.48	3988.62	4009.43	3999.84	3993.66	3993.56		715.9	8594.02	8693.4	6108.98	6111.51	6108.98	6528.3	6186.19	8084.81	6130.15
						-1.15512	-0.00837	-0.03287		359.197	546.928	642.616	407.373	35.2771	130.039						35.13	4105.27	1221.73		714.65	6627.45	6685.13	3980.33	3985.47	5800.2	3980.33	4646.76	4152.06	3980.34	4000.94	3991.43	3985.34	3985.24		715.85	8742.78	8705.62	6101.67	6104.23	6101.67	6512.3	6180.08	8104.59	6122.54
						-1.15562	-0.00843	-0.03267		357.889	500.944	652.064	409.213	3.84785	141.488						35.14	4323.03	1345.44		714.6	6670.72	6735.78	3971.51	3976.76	5840.24	3971.51	4621.76	4170.31	3971.52	3991.93	3982.49	3976.49	3976.38		715.8	9184.07	8717.33	6093.9	6096.49	6093.9	6496.11	6173.54	8123.47	6114.48
						-1.15612	-0.00851	-0.03249		356.582	519.972	607.977	388.111	37.432	124.258						35.15	3678.41	1525.18		714.55	6345.34	6783.83	3962.56	3967.92	5874.01	3962.56	4596.85	4191.86	3962.57	3982.78	3973.42	3967.5	3967.38		715.75	8417.05	8727.67	6084.81	6087.43	6084.81	6478.86	6165.71	8140.59	6105.1
						-1.15662	-0.00857	-0.03233		355.273	540.906	625.074	389.954	57.6258	135.704						35.16	3956.6	1594.82		714.5	6350.01	6829.65	3954.42	3959.9	5901.57	3954.42	4572.97	4217.99	3954.43	3974.45	3965.16	3959.32	3959.21		715.7	8535.95	8740.15	6077.95	6080.6	6077.95	6464.07	6160.13	8159.48	6097.97
						-1.15712	-0.00864	-0.03216		353.965	512.146	632.609	384.152	54.8785	126.126						35.17	3449.08	1192.42		714.45	6866.88	6871.86	3946.25	3951.85	5921.23	3946.25	4549.26	4248.16	3946.27	3966.09	3956.88	3951.12	3950.99		715.65	8680.75	8752.17	6070.72	6073.4	6070.72	6449.15	6154.21	8177.51	6090.46
						-1.15762	-0.00872	-0.03197		352.658	533.073	594.281	380.263	86.5262	129.925						35.18	3760.61	1698.89		714.4	6845.08	6908.75	3936.72	3942.45	5930.95	3936.72	4524.42	4281.35	3936.75	3956.38	3947.24	3941.56	3941.43		715.6	9168.84	8763.64	6063.04	6065.76	6063.04	6433.99	6147.88	8194.6	6082.52
						-1.15812	-0.00878	-0.03179		351.35	529.159	596.087	395.481	99.0599	152.826						35.19	3590.13	1411.67		714.35	6752.83	6941.56	3927.23	3933.09	5931.64	3927.23	4499.81	4319.32	3927.27	3946.71	3937.63	3932.03	3931.9		715.55	9088.76	8773.49	6053.91	6056.65	6053.91	6417.6	6140.13	8209.67	6073.11
						-1.15862	-0.00887	-0.03161		350.039	546.256	643.737	387.771	44.7344	124.149						35.2	4082.82	1080.72		714.3	6908.95	6970.4	3917.95	3923.95	5923.19	3917.95	4475.65	4362.43	3918.01	3937.25	3928.24	3922.72	3922.59		715.5	8630.36	8783.4	6044.98	6047.76	6044.98	6401.63	6132.61	8224.39	6063.93
						-1.15911	-0.00894	-0.03144		348.73	538.522	624.526	412.531	24.8041	126.037						35.21	4413.76	1184.86		714.25	6952.91	6994.96	3908.25	3914.38	5904.93	3908.25	4451.3	4410.37	3908.33	3927.36	3918.43	3912.98	3912.84		715.45	8668.93	8794.46	6037.38	6040.18	6037.38	6387.17	6126.45	8239.83	6056.07
						-1.15961	-0.00902	-0.03127		347.422	500.241	597.683	362.811	22.0669	154.655						35.22	3971.02	1446.27		714.2	6889.64	7015.99	3898.4	3904.69	5877.4	3898.4	4427.03	4463.69	3898.52	3917.35	3908.48	3903.1	3902.96		715.4	8909.8	8805.2	6029.63	6032.48	6029.63	6372.77	6120.19	8254.53	6048.08
						-1.16011	-0.0091	-0.03112		346.111	551.696	651.035	343.655	59.4261	146.992						35.23	3887.24	1742.51		714.15	6846.53	7034.49	3888.7	3895.13	5841.34	3888.7	4403.13	4522.89	3888.86	3907.47	3898.67	3893.37	3893.22		715.35	8736.69	8815.06	6021.16	6024.04	6021.16	6357.82	6113.24	8267.89	6039.37
						-1.16061	-0.00916	-0.03096		344.803	542.056	610.835	376.045	10.872	146.966						35.24	3791.29	1602.47		714.1	7134.56	7051.29	3879.08	3885.67	5797.3	3879.08	4379.53	4588.21	3879.31	3897.68	3888.95	3883.71	3883.57		715.3	8789.65	8825.17	6013.17	6016.08	6013.17	6343.54	6106.81	8281.04	6031.14
						-1.16111	-0.00924	-0.0308		343.492	478.986	618.362	408.424	59.6719	145.032						35.25	3662.64	1449.36		714.05	7204.03	7066.47	3868.69	3875.44	5745.35	3868.69	4355.41	4658.76	3869.02	3887.12	3878.46	3873.29	3873.14		715.25	8491.34	8834.92	6005.01	6007.95	6005.01	6329.25	6100.24	8293.33	6022.74
						-1.16161	-0.00932	-0.03064		342.182	509.43	618.253	320.576	95.0978	160.27						35.26	3342.11	1762.91		714	6975.3	7081.68	3858.1	3865.02	5686.95	3858.1	4331.33	4735.31	3858.55	3876.36	3867.76	3862.67	3862.51		715.2	8546.67	8845.33	5997.69	6000.67	5997.69	6315.98	6094.57	8305.78	6015.2
						-1.16212	-0.00939	-0.03049		340.873	507.433	614.329	381.571	77.0898	133.535						35.27	3452.43	1552.83		713.95	7136.29	7098.73	3848.07	3855.16	5623.86	3848.07	4308.05	4818.65	3848.69	3866.17	3857.63	3852.61	3852.45		715.15	8997.2	8855.36	5990.19	5993.21	5990.19	6302.68	6088.75	8317.31	6007.48
						-1.16262	-0.00948	-0.03034		339.562	556.934	595.146	398.672	36.2003	141.141						35.28	3680.58	2091.7		713.9	7317.06	7117.65	3837.6	3844.87	5556.11	3837.6	4284.56	4907.79	3838.45	3855.54	3847.07	3842.11	3841.95		715.1	8966.31	8863.89	5981.35	5984.4	5981.35	6288.19	6081.63	8326.77	5998.41
						-1.16311	-0.00955	-0.03018		338.25	505.348	602.67	366.179	65.8931	148.744						35.29	3410.71	1947.2		713.85	7466.72	7139.35	3826.63	3834.09	5484.55	3826.63	4260.8	5002.71	3827.79	3844.41	3836.01	3831.11	3830.95		715.05	8780.23	8872.29	5972.57	5975.66	5972.57	6273.91	6074.62	8335.51	5989.41
						-1.16361	-0.00964	-0.03002		336.939	524.325	642.608	377.556	87.6867	114.398						35.3	3835.6	2087.47		713.8	7263.17	7164.63	3815.26	3822.91	5410.33	3815.26	4236.89	5103.06	3816.82	3832.88	3824.53	3819.7	3819.54		715	8954.6	8881.05	5964.31	5967.44	5964.31	6260.31	6068.18	8343.98	5980.94
						-1.16411	-0.00973	-0.02987		335.629	507.076	613.898	385.116	108.449	141.066						35.31	3713.67	1826.44		713.75	7443.3	7195.06	3804.37	3812.23	5335.16	3804.37	4213.71	5209.66	3806.48	3821.84	3813.56	3808.79	3808.62		714.95	8729.92	8889.13	5955.51	5958.68	5955.51	6246.3	6061.24	8351.12	5971.94
						-1.16462	-0.0098	-0.02972		334.316	506.987	594.728	392.673	113.952	129.606						35.32	3687.13	2459.41		713.7	7265.39	7230.15	3793	3801.07	5258.79	3793	4190.28	5321.17	3795.82	3810.32	3802.09	3797.39	3797.21		714.9	8854.15	8897.73	5947.35	5950.56	5947.35	6233.06	6054.99	8358.06	5963.57
						-1.16512	-0.0099	-0.02957		333.006	531.672	617.494	392.604	75.6196	125.772						35.33	3661.86	1995.99		713.65	7449.57	7271.1	3782.05	3790.34	5182.82	3782.05	4167.52	5438.11	3785.81	3799.22	3791.06	3786.41	3786.24		714.85	8879.04	8905.86	5938.8	5942.05	5938.8	6219.56	6048.41	8363.8	5954.82
						-1.16562	-0.00998	-0.02942		331.693	562.063	649.779	381.102	62.0692	152.424						35.34	3672.47	2655.02		713.6	7351.69	7317.19	3770.6	3779.12	5106.8	3770.6	4144.48	5559.21	3775.58	3787.62	3779.52	3774.93	3774.76		714.8	8352.25	8913.81	5930.15	5933.44	5930.15	6206.09	6041.78	8368.57	5945.97
						-1.16612	-0.01005	-0.02927		330.381	537.2	630.613	386.751	61.859	99.0581						35.35	3703.94	2446.13		713.55	7534.37	7368.94	3759.38	3768.13	5032.08	3759.38	4121.93	5684.28	3765.93	3776.25	3768.21	3763.68	3763.5		714.75	8527.12	8923.26	5923.03	5926.36	5923.03	6194.26	6036.73	8373.99	5938.65
						-1.16662	-0.01015	-0.02913		329.068	508.536	590.501	392.397	8.31264	159.989						35.36	3298.63	2368.99		713.5	7368.84	7425.5	3747.65	3756.65	4958.23	3747.65	4099.1	5812.07	3756.24	3764.38	3756.39	3751.93	3751.74		714.7	8938.22	8932.17	5915.37	5918.74	5915.37	6182.02	6031.2	8377.99	5930.8
						-1.16712	-0.01023	-0.02898		327.756	552.245	628.487	380.901	32.8692	121.875						35.37	3332.46	2571.54		713.45	7525.92	7487.42	3736.32	3745.58	4886.47	3736.32	4076.92	5942.71	3747.51	3752.91	3744.98	3740.57	3740.38		714.65	8662.72	8939.91	5906.47	5909.9	5906.47	6168.66	6024.5	8379.86	5921.73
						-1.16762	-0.01033	-0.02885		326.443	569.284	645.515	407.493	59.3205	154.221						35.38	3412.89	2436.7		713.4	7373.32	7553.39	3724.56	3734.09	4816.18	3724.56	4054.54	6074.52	3739.05	3741	3733.13	3728.78	3728.59		714.6	8643.75	8948.54	5898.37	5901.83	5898.37	6156.19	6018.65	8381.62	5913.43
						-1.16812	-0.01042	-0.02871		325.129	592.028	624.459	390.287	32.4514	127.543						35.39	3521.39	3179.87		713.35	7806.35	7623.73	3713.16	3722.97	4748.29	3713.16	4032.74	6207.56	3731.84	3729.46	3721.65	3717.35	3717.16		714.55	8967.85	8957.33	5890.29	5893.81	5890.29	6143.86	6012.89	8382.48	5905.18
						-1.16861	-0.0105	-0.02858		323.816	563.374	643.384	380.701	68.4096	144.65						35.4	3599.29	3122.18		713.3	8051.09	7696.07	3700.62	3710.72	4681.54	3700.62	4010.05	6338.99	3724.55	3716.78	3709.03	3704.78	3704.59		714.5	8946.73	8965.33	5881.24	5884.8	5881.24	6130.65	6006.22	8381.43	5895.95
						-1.16911	-0.0106	-0.02843		322.502	593.723	620.433	405.375	64.3851	121.789						35.41	3935.11	3712.39		713.25	7759.96	7770.27	3687.41	3697.82	4616.42	3687.41	3986.92	6468.41	3717.91	3703.43	3695.74	3691.54	3691.35		714.45	8828.54	8973.63	5872.22	5875.83	5872.22	6117.59	5999.66	8379.48	5886.76
						-1.1696	-0.01068	-0.02829		321.189	572.69	639.353	418.624	66.0725	156.015						35.42	3835.63	3992.16		713.2	7727.06	7846.94	3674.92	3685.65	4554.37	3674.92	3964.75	6596.11	3713.58	3690.81	3683.17	3679.02	3678.83		714.4	8936.69	8982.56	5863.52	5867.18	5863.52	6104.94	5993.49	8376.9	5877.89
						-1.17011	-0.01078	-0.02816		319.875	563.077	667.778	426.16	23.9983	150.281						35.43	3734.76	4292.3		713.15	7837.99	7924.65	3662.48	3673.54	4494.73	3662.48	3942.86	6720.33	3711.22	3678.24	3670.65	3666.56	3666.36		714.35	8791.78	8991.55	5854.48	5858.19	5854.48	6092.03	5987.05	8373.03	5868.68
						-1.17061	-0.01087	-0.02804		318.561	640.959	623.911	388.042	18.0792	144.549						35.44	3629.63	4176.39		713.1	8275.1	8002.38	3649.72	3661.14	4437.08	3649.72	3920.86	6839.71	3710.85	3665.35	3657.82	3653.78	3653.57		714.3	8597.65	9001.36	5845.84	5849.6	5845.84	6079.62	5981.09	8368.59	5859.88
						-1.17111	-0.01096	-0.02792		317.246	581.896	625.703	405.09	-8.75854	150.228						35.45	4070.11	5626.06		713.05	8039.06	8078.31	3635.81	3647.59	4380.65	3635.81	3897.95	6951.96	3712.02	3651.3	3643.82	3639.83	3639.63		714.25	8888.25	9012.24	5837.75	5841.56	5837.75	6067.85	5975.75	8363.73	5851.62
						-1.17161	-0.01106	-0.02781		315.932	650.24	637.002	378.398	40.4723	152.103						35.46	3917.59	6274.08		713	8098.89	8153.62	3622.46	3634.63	4327.08	3622.46	3875.82	7057.85	3716.97	3637.83	3630.41	3626.46	3626.26		714.2	9198	9022.83	5828.77	5832.64	5828.77	6055.27	5969.62	8357.02	5842.49
						-1.17211	-0.01114	-0.02769		314.617	650.126	671.111	408.75	17.4408	125.463						35.47	3673.35	6409.62		712.95	7994.08	8226.95	3608.93	3621.51	4275.55	3608.93	3853.74	7155.53	3725.49	3624.17	3616.8	3612.91	3612.7		714.15	9032.01	9033.16	5818.86	5822.78	5818.86	6041.85	5962.64	8348.41	5832.42
						-1.17261	-0.01124	-0.02755		313.301	676.62	646.282	418.183	34.3314	157.751						35.48	3667.81	6946.77		712.9	8074.35	8298.2	3595.63	3608.64	4226.42	3595.63	3832.1	7244.38	3738.59	3610.75	3603.43	3599.58	3599.37		714.1	8891.82	9044.71	5809.41	5813.38	5809.41	6028.96	5956.21	8339.28	5822.81
						-1.17311	-0.01134	-0.02741		311.986	682.202	678.477	382	58.8201	167.225						35.49	3576.12	7833.22		712.85	8453.17	8366.64	3582.09	3595.55	4179.1	3582.09	3810.43	7323.06	3756.51	3597.09	3589.82	3586.02	3585.81		714.05	9097.72	9057.45	5800.34	5804.37	5800.34	6016.54	5950.26	8329.56	5813.6
						-1.17361	-0.01142	-0.02728		310.67	701.082	685.959	429.437	7.29009	150.096						35.5	4462.82	8019.05		712.8	8572.15	8431.01	3567.55	3581.47	4132.83	3567.55	3787.98	7389.67	3779.13	3582.42	3575.2	3571.45	3571.23		714	9290.54	9070.46	5790.64	5794.73	5790.64	6003.56	5943.78	8318.23	5803.75
						-1.17411	-0.01153	-0.02716		309.354	704.758	714.335	408.463	84.9659	163.367						35.51	4187.49	7338.88		712.75	8520.66	8491.98	3552.65	3567.07	4088.13	3552.65	3765.39	7444.2	3807.92	3567.41	3560.24	3556.53	3556.32		713.95	9447.59	9083.86	5780.35	5784.49	5780.35	5990.06	5936.8	8305.34	5793.31
						-1.17462	-0.01162	-0.02704		308.037	788.202	702.813	395.095	90.4327	144.345						35.52	3557.05	7325.09		712.7	8213.26	8550	3537.85	3552.8	4045.38	3537.85	3743.1	7486.38	3844.14	3552.49	3545.37	3541.7	3541.49		713.9	8995.97	9097.83	5769.56	5773.77	5769.56	5976.13	5929.44	8290.98	5782.37
						-1.17512	-0.01172	-0.02693		306.721	856.426	769.16	408.32	84.5021	178.501						35.53	3523.33	7361.88		712.65	8329.6	8605.94	3523.81	3539.3	4005.12	3523.81	3721.77	7516.29	3889.29	3538.32	3531.26	3527.64	3527.42		713.85	9186.98	9114.29	5760.07	5764.34	5760.07	5963.57	5923.49	8276.96	5772.74
						-1.17562	-0.01183	-0.02682		305.404	884.755	759.531	438.629	82.3704	155.686						35.54	3687.14	6777.78		712.6	8429.85	8659.1	3509.43	3525.5	3966.16	3509.43	3700.3	7532.42	3943.26	3523.83	3516.81	3513.23	3513.01		713.8	9001.23	9131.35	5749.99	5754.32	5749.99	5950.49	5917.06	8261.39	5762.52
						-1.17612	-0.01193	-0.0267		304.088	1017.48	825.844	434.755	78.3401	138.575						35.55	3991.22	6257.77		712.55	8893.13	8709.83	3494.75	3511.44	3928.51	3494.75	3678.74	7534.43	4006.77	3509.04	3502.07	3498.53	3498.31		713.75	9260.16	9150.23	5740.42	5744.82	5740.42	5937.99	5911.27	8245.38	5752.82
						-1.17662	-0.01204	-0.02658		302.771	1057.16	865.561	428.984	91.3941	142.346						35.56	3465.39	6180.6		712.5	8784.45	8757.87	3478.85	3496.18	3891.12	3478.85	3656.15	7521.25	4079.85	3493.02	3486.09	3482.6	3482.38		713.7	9272	9169.71	5730.07	5734.53	5730.07	5924.77	5904.83	8227.65	5742.33
						-1.17712	-0.01214	-0.02646		301.453	1136.67	890.08	468.763	47.5052	146.116						35.57	3442.25	5199.1		712.45	8787.76	8805.4	3463.18	3481.21	3855.35	3463.18	3633.98	7494.32	4164.76	3477.24	3470.36	3466.91	3466.69		713.65	9200.88	9190.57	5719.65	5724.18	5719.65	5911.54	5898.45	8208.9	5731.78
						-1.17762	-0.01223	-0.02636		300.137	1227.54	910.796	430.731	132.663	146.091						35.58	3987.17	5967.66		712.4	8735.15	8852.9	3447.46	3466.22	3820.85	3447.46	3611.96	7453.48	4261.97	3461.41	3454.58	3451.17	3450.95		713.6	9220.75	9213.17	5709.41	5714.01	5709.41	5898.55	5892.4	8189.4	5721.41
						-1.17811	-0.01235	-0.02626		298.818	1267.16	946.682	464.804	79.2952	146.065						35.59	3867.25	5989.79		712.35	8662.64	8901.42	3431.84	3451.37	3787.65	3431.84	3590.21	7399.06	4372.44	3445.68	3438.9	3435.52	3435.3		713.55	9393.38	9237.23	5699.08	5703.75	5699.08	5885.52	5886.4	8168.9	5710.95
						-1.17861	-0.01245	-0.02614		297.5	1342.8	1001.52	436.27	69.5722	166.902						35.6	3377.58	4638.92		712.3	8822.6	8951.71	3416.36	3436.72	3755.76	3416.36	3568.8	7331.61	4496.43	3430.09	3423.36	3420.03	3419.8		713.5	9251.59	9262.39	5688.21	5692.95	5688.21	5872.02	5880.02	8146.96	5699.96
						-1.17911	-0.01256	-0.02602		296.182	1422.21	955.832	491.191	139.504	146.014						35.61	4331.19	4634.93		712.25	9150.89	9004.06	3400.43	3421.68	3724.5	3400.43	3547.11	7251.04	4633.87	3414.06	3407.37	3404.07	3403.85		713.45	9193.94	9289.63	5677.73	5682.54	5677.73	5858.96	5874.19	8124.52	5689.35
						-1.17961	-0.01268	-0.02592		294.863	1478.84	1008.76	468.351	72.8881	157.364						35.62	3749.58	4293.79		712.2	9421.21	9058.79	3383.62	3405.8	3693.34	3383.62	3524.71	7157.55	4784.48	3397.14	3390.5	3387.24	3387.01		713.4	9463.73	9318.74	5667.39	5672.27	5667.39	5846.09	5868.67	8101.33	5678.89
						-1.18011	-0.01278	-0.02582		293.545	1573.36	1055.97	487.227	66.9607	170.605						35.63	2989.75	3809.03		712.15	8948.59	9116.71	3366.07	3389.26	3662.36	3366.07	3501.75	7052.05	4948.36	3379.48	3372.88	3369.66	3369.43		713.35	9209.76	9348.85	5656.22	5661.18	5656.22	5832.44	5862.52	8076.44	5667.6
						-1.18061	-0.0129	-0.02571		292.227	1592.03	1106.97	483.35	134.959	145.937						35.64	3415.77	4007.99		712.1	9235.77	9180.32	3349.68	3373.96	3633.41	3349.68	3480.12	6937.2	5127.39	3363	3356.44	3353.26	3353.03		713.3	9336.37	9381.43	5645.77	5650.81	5645.77	5819.57	5857.27	8051.43	5657.03
						-1.18111	-0.01301	-0.0256		290.906	1574.7	1023.39	498.426	102.486	126.961						35.65	3426.9	3232.71		712.05	8918.07	9247.8	3332.52	3357.98	3604.48	3332.52	3457.88	6812.24	5318.53	3345.73	3339.22	3336.07	3335.84		713.25	9521.76	9415.42	5634.91	5640.03	5634.91	5806.34	5851.82	8025.18	5646.05
						-1.18161	-0.01312	-0.0255		289.588	1547.9	1028.89	494.549	62.4478	140.201						35.66	3890.68	3145.71		712	9264	9320.9	3316.13	3342.88	3577.06	3316.13	3436.57	6679.61	5522.72	3329.24	3322.77	3319.66	3319.43		713.2	9873.44	9450.65	5623.48	5628.68	5623.48	5792.57	5846.01	7997.54	5634.51
						-1.18211	-0.01324	-0.02539		288.268	1473.75	962.402	458.467	40.7239	140.177						35.67	4350.06	2998.84		711.95	9584.69	9397.76	3298.81	3326.99	3549.4	3298.81	3414.49	6538.69	5737.04	3311.82	3305.39	3302.32	3302.08		713.15	9607.39	9486.65	5610.98	5616.26	5610.98	5777.79	5839.37	7968.04	5621.89
						-1.18261	-0.01333	-0.02528		286.947	1464.02	903.513	492.481	3.77777	162.879						35.68	3927.69	3110.62		711.9	9665.73	9478.02	3280.61	3310.39	3521.49	3280.61	3391.7	6390.66	5960.07	3293.53	3287.14	3284.1	3283.87		713.1	9503.64	9525.27	5599.22	5604.6	5599.22	5763.8	5833.73	7938.48	5610.02
						-1.18311	-0.01345	-0.02517		285.629	1314.17	816.238	435.58	48.2821	176.106						35.69	3716.61	2583.4		711.85	10099.7	9561.74	3262.17	3293.76	3493.9	3262.17	3368.79	6237.07	6190.89	3274.98	3268.64	3265.63	3265.4		713.05	9364.57	9565.88	5587.73	5593.2	5587.73	5750.12	5828.61	7908.45	5598.43
						-1.18361	-0.01357	-0.02507		284.309	1270.39	791.479	426.036	30.2805	141.996						35.7	3812.5	2400.53		711.8	10032.1	9646.77	3242.55	3276.26	3465.7	3242.55	3344.87	6078.51	6425.84	3255.27	3248.97	3246	3245.76		713	9552.43	9608.62	5576.62	5582.18	5576.62	5736.86	5824.16	7878.06	5587.21
						-1.18411	-0.01368	-0.02497		282.986	1266.38	781.875	446.785	46.3572	143.864						35.71	3797.52	2453.24		711.75	9816.17	9733.28	3223.06	3259.27	3438.11	3223.06	3321.22	5917.2	6664.11	3235.68	3229.43	3226.49	3226.25		712.95	10012.1	9652.49	5564.93	5570.58	5564.93	5723.06	5819.43	7846.36	5575.41
						-1.18461	-0.01381	-0.02487		281.666	1150.71	732.524	393.708	45.3959	176.013						35.72	3585.28	2266.62		711.7	9519.89	9820.17	3204.07	3243.31	3411.49	3204.07	3298.22	5754.65	6903.39	3216.6	3210.39	3207.48	3207.24		712.9	9839.94	9696.61	5551.85	5557.59	5551.85	5707.92	5813.64	7812.59	5562.22
						-1.18511	-0.01391	-0.02478		280.346	1142.94	705.9	420.133	50.1113	132.46						35.73	3767.93	1960.98		711.65	9608.99	9905.97	3185.8	3228.77	3386.01	3185.8	3276.07	5592.1	7141	3198.24	3192.07	3189.19	3188.95		712.85	9691.5	9742.86	5539.23	5545.07	5539.23	5693.27	5808.69	7778.58	5549.5
						-1.18561	-0.01405	-0.02468		279.023	1002.73	675.501	382.216	49.1437	162.708						35.74	3334.89	1584.12		711.6	10208.7	9987.94	3167.26	3214.92	3360.64	3167.26	3253.77	5429.42	7373.18	3179.6	3173.47	3170.62	3170.38		712.8	9661.28	9790.92	5527.02	5532.96	5527.02	5679.07	5804.51	7744.34	5537.19
						-1.18611	-0.0142	-0.02459		277.703	911.759	658.356	406.743	14.1266	151.329						35.75	3452.97	2194.27		711.55	9835.35	10062.6	3147.12	3200.76	3334.04	3147.12	3230.02	5266.58	7594.82	3159.37	3153.28	3150.46	3150.22		712.75	9716.42	9840.44	5514.86	5520.9	5514.86	5664.97	5800.8	7709.53	5524.93
						-1.18661	-0.01433	-0.02448		276.381	888.903	620.41	400.997	41.536	151.303						35.76	4224.39	1801.77		711.5	10053.5	10130.7	3127.89	3189.24	3308.69	3127.89	3207.3	5106.78	7805.52	3140.05	3133.99	3131.21	3130.97		712.7	9925.12	9891.06	5502.5	5508.65	5502.5	5650.69	5797.35	7673.91	5512.47
						-1.18711	-0.01446	-0.02438		275.059	913.329	673.253	359.321	70.826	153.167						35.77	3453.29	1714.04		711.45	10198.6	10188.8	3108.04	3179.42	3283.05	3108.04	3184.1	4949.31	8000.56	3120.11	3114.1	3111.35	3111.11		712.65	10096.6	9942.21	5489.49	5495.75	5489.49	5635.81	5793.73	7637.07	5499.36
						-1.1876	-0.01458	-0.02428		273.736	850.778	675.026	381.947	69.8515	117.218						35.78	3001.14	2037.37		711.4	10443.2	10235.4	3087.78	3172.19	3257.26	3087.78	3160.59	4795.06	8177.04	3099.76	3093.79	3091.06	3090.82		712.6	10211.8	9993.95	5475.93	5482.31	5475.93	5620.41	5790.13	7599.09	5485.71
						-1.1881	-0.0147	-0.02419		272.414	797.7	637.097	374.318	82.1098	141.771						35.79	3599.19	1600.62		711.35	10561	10268.8	3066.83	3168.23	3231.06	3066.83	3136.51	4644.24	8331.95	3078.72	3072.79	3070.1	3069.85		712.55	10125.2	10046.2	5462	5468.49	5462	5604.68	5786.73	7560.24	5471.68
						-1.18859	-0.01483	-0.0241		271.092	831.579	648.326	385.593	48.999	143.636						35.8	3639.97	1469.47		711.3	10192.3	10288.4	3045.52	3168.93	3204.76	3045.52	3112.2	4498.05	8462.53	3057.33	3051.43	3048.77	3048.53		712.5	9878.54	10099.4	5448.29	5454.89	5448.29	5589.19	5784.18	7521.1	5457.87
						-1.18909	-0.01494	-0.02402		269.77	740.731	606.635	394.974	104.721	119.046						35.81	3080.08	1772.75		711.25	9996.16	10294.6	3025.11	3176.89	3179.58	3025.11	3088.88	4358.01	8567.87	3036.84	3030.98	3028.34	3028.1		712.45	9847.59	10153.9	5435.25	5441.98	5435.25	5574.41	5783.01	7482.15	5444.75
						-1.18959	-0.01507	-0.02394		268.445	727.375	634.871	381.678	81.0592	134.139						35.82	3234.86	1589.59		711.2	9794.77	10287	3005.15	3193.24	3155.07	3005.15	3066.13	4224.05	8645.53	3016.79	3010.97	3008.36	3008.12		712.4	9943.23	10209	5422.27	5429.12	5422.27	5559.73	5782.67	7442.81	5431.68
						-1.1901	-0.0152	-0.02386		267.123	719.691	606.422	398.614	38.5172	128.449						35.83	3434.15	1425.88		711.15	10067.2	10266.2	2985.66	3219.75	3131.24	2985.66	3043.96	4096.45	8693.95	2997.22	2991.43	2988.85	2988.61		712.35	9857.73	10264.1	5408.98	5415.95	5408.98	5544.75	5782.88	7402.69	5418.29
						-1.1906	-0.01532	-0.02377		265.799	736.562	611.982	409.877	29.9842	134.092						35.84	3172.49	1491.53		711.1	10528.9	10231.8	2965.42	3257.29	3106.83	2965.42	3021.12	3974.06	8710.83	2976.89	2971.14	2968.59	2968.34		712.3	10730	10319.5	5395.89	5403	5395.89	5530.02	5784.2	7362.41	5405.12
						-1.1911	-0.01546	-0.02369		264.475	689.225	634.536	353.149	85.6623	134.069						35.85	3290.22	1930.39		711.05	10343.3	10185.1	2943.93	3307.37	3081.37	2943.93	2997.16	3856.77	8694.99	2955.32	2949.61	2947.09	2946.84		712.25	10403.1	10372.4	5380.2	5387.44	5380.2	5512.71	5783.93	7319.15	5389.34
						-1.1916	-0.01558	-0.0236		263.15	711.76	596.661	396.515	31.8061	166.14						35.86	2490.22	1192.2		711	10147.4	10129.9	2922.87	3373.94	3056.5	2922.87	2973.7	3746.14	8648.06	2934.18	2928.51	2926.01	2925.76		712.2	10170.8	10426	5365.42	5372.81	5365.42	5496.34	5785.69	7276.46	5374.48
						-1.1921	-0.01571	-0.02352		261.826	653.118	600.331	356.801	49.7056	135.909						35.87	4225.25	1255.53		710.95	10106.1	10068.8	2902.26	3459.26	3032.24	2902.26	2950.79	3642.18	8570.5	2913.49	2907.85	2905.38	2905.13		712.15	10464.9	10479.9	5351.29	5358.81	5351.29	5480.65	5789.31	7234.09	5360.26
						-1.1926	-0.01585	-0.02343		260.502	645.454	643.638	405.813	52.4977	162.307						35.88	3835.49	1423.91		710.9	10063.5	10004.3	2881.7	3564.99	3008.18	2881.7	2928.03	3544.42	8462.83	2892.85	2887.25	2884.8	2884.55		712.1	10469.1	10532.6	5336.24	5343.92	5336.24	5464.07	5793.37	7190.47	5345.13
						-1.1931	-0.01598	-0.02334		259.178	613.262	607.669	375.547	62.8366	130.2						35.89	3185.6	1448.95		710.85	10113.4	9939.51	2861.2	3693.15	2984.31	2861.2	2905.4	3452.63	8326.31	2872.27	2866.7	2864.28	2864.03		712.05	10627.5	10584.5	5321.15	5328.97	5321.15	5447.47	5798.81	7146.57	5329.95
						-1.1936	-0.01613	-0.02326		257.854	656.546	586.807	396.236	52.4156	137.724						35.9	3432.71	1655.37		710.8	9861.04	9877.24	2840.51	3844.45	2960.4	2840.51	2882.69	3366.57	8162.84	2851.51	2845.98	2843.58	2843.33		712	10895.9	10635.1	5305.53	5313.52	5305.54	5430.38	5805.32	7101.9	5314.26
						-1.19411	-0.01625	-0.02317		256.527	631.909	645.185	399.939	79.7062	152.79						35.91	3465.25	1594.52		710.75	9723.97	9820.91	2820.43	4020.54	2937.21	2820.43	2860.65	3286.72	7975.32	2831.35	2825.85	2823.48	2823.23		711.95	10664.9	10684.1	5289.09	5297.23	5289.09	5412.48	5812.73	7056.19	5297.73
						-1.19461	-0.01639	-0.02307		255.201	644.999	605.462	377.235	73.0195	133.903						35.92	3458.41	1408.1		710.7	10022.3	9772.42	2800.64	4220.97	2914.43	2800.64	2838.99	3212.53	7766.03	2811.49	2806.02	2803.68	2803.43		711.9	10333.2	10732.7	5273.28	5281.58	5273.28	5395.23	5822.65	7010.92	5281.84
						-1.19511	-0.01653	-0.02297		253.877	695.798	675.131	424.314	70.1118	150.85						35.93	3555.98	1431.03		710.65	9787.09	9732.1	2780.04	4443.51	2890.96	2780.04	2816.58	3142.61	7536.71	2790.81	2785.38	2783.05	2782.8		711.85	10641	10781.2	5258.39	5266.87	5258.4	5378.94	5835.58	6966.37	5266.88
						-1.19561	-0.01665	-0.02287		252.551	659.854	691.982	388.415	87.9372	167.792						35.94	3352.21	908.769		710.6	9664.19	9701.82	2759.99	4687.61	2868.13	2759.99	2794.81	3077.99	7291.48	2770.68	2765.28	2762.99	2762.74		711.8	10885	10827.5	5242.56	5251.21	5242.56	5361.73	5849.74	6920.77	5250.97
						-1.19611	-0.01681	-0.02279		251.225	693.668	665.468	405.313	62.3957	145.142						35.95	3560.94	1235.01		710.55	9780.93	9680.71	2740.2	4948.89	2845.68	2740.2	2773.37	3018.2	7033.78	2750.82	2745.46	2743.18	2742.93		711.75	10751.1	10871.8	5225.96	5234.8	5225.97	5343.78	5865.52	6874.28	5234.3
						-1.19661	-0.01694	-0.02271		249.898	740.661	684.199	367.545	170.686	152.655						35.96	3485.17	1633.5		710.5	9800.61	9666.35	2720.06	5222.35	2822.97	2720.06	2751.65	2962.25	6765.94	2730.61	2725.28	2723.03	2722.78		711.7	10667.4	10915.2	5209.71	5218.73	5209.72	5326.19	5884.23	6828.06	5217.97
						-1.19711	-0.01708	-0.02264		248.572	787.638	697.27	397.632	152.673	163.934						35.97	3266.91	1087.17		710.45	9493.56	9655.98	2699.82	5502.32	2800.25	2699.82	2729.89	2910.07	6491.42	2710.3	2705	2702.77	2702.52		711.65	11000.2	10957.4	5193.65	5202.87	5193.66	5308.82	5905.91	6781.96	5201.84
						-1.19761	-0.01724	-0.02257		247.244	864.742	764.978	405.099	74.3649	160.137						35.98	3636.36	1278.37		710.4	9404.32	9646.24	2680.32	5782.67	2778.36	2680.32	2708.93	2862.22	6214.17	2690.72	2685.46	2683.25	2683		711.6	11157.6	10997.3	5176.57	5185.99	5176.59	5290.45	5929.58	6734.76	5184.69
						-1.1981	-0.01736	-0.0225		245.918	845.754	766.727	431.401	63.9079	126.204						35.99	2851.77	1110.39		710.35	9346.57	9631.33	2661	6055.28	2756.72	2661	2688.22	2817.8	5936.27	2671.33	2666.1	2663.91	2663.66		711.55	11072.3	11035.3	5158.98	5168.6	5159	5271.59	5955.86	6687.06	5167.02
						-1.1986	-0.01752	-0.02242		244.59	892.687	747.756	418.141	108.068	163.848						36	2896.18	1118.47		710.3	9626.17	9605.04	2641.77	6310.79	2735.27	2641.77	2667.67	2776.49	5661.04	2652.04	2646.84	2644.67	2644.42		711.5	11245.3	11072.2	5141.58	5151.42	5141.62	5252.95	5985.73	6639.57	5149.56
						-1.1991	-0.01767	-0.02234		243.262	792.732	730.676	410.534	33.5705	116.744						36.01	2968.74	1405.69		710.25	9431.16	9559.88	2621.78	6539.8	2713.12	2621.78	2646.4	2737.13	5389.81	2631.98	2626.8	2624.66	2624.41		711.45	10879.3	11107.3	5123.63	5133.69	5123.68	5233.77	6018.62	6591.55	5131.53
						-1.1996	-0.01781	-0.02227		241.936	832.128	683.476	427.408	81.4896	182.616						36.02	3642.71	1370.62		710.2	9353.5	9490.22	2602.24	6734.72	2691.5	2602.24	2625.64	2700.66	5126.05	2612.36	2607.23	2605.11	2604.86		711.4	10974.3	11142.2	5106.7	5116.98	5106.76	5215.63	6056.34	6544.6	5114.53
						-1.2001	-0.01797	-0.02219		240.607	786.806	655.118	451.805	108.676	175.055						36.03	3087.84	1353.29		710.15	9353.74	9389.22	2582.84	6887.04	2670.09	2582.84	2605.09	2666.53	4871.39	2592.91	2587.8	2585.7	2585.45		711.35	11257.2	11175.8	5089.44	5099.96	5089.53	5197.18	6097.79	6497.35	5097.2
						-1.2006	-0.0181	-0.02211		239.279	730.208	673.824	393.378	96.3246	154.322						36.04	3282.19	1139.47		710.1	9329.81	9250.82	2563.4	6989.6	2648.7	2563.4	2584.53	2634.3	4626.97	2573.39	2568.32	2566.24	2565.99		711.3	11318.2	11207.4	5071.29	5082.06	5071.42	5177.87	6142.5	6449.35	5078.99
						-1.2011	-0.01825	-0.02202		237.949	760.186	669.942	414.009	68.9145	146.769						36.05	3878.68	1317.91		710.05	9140.75	9071.15	2543.97	7036.84	2627.39	2543.97	2564.03	2603.84	4394.73	2553.9	2548.85	2546.79	2546.54		711.25	10806.9	11237.9	5052.92	5063.93	5053.09	5158.34	6191.37	6401.24	5060.55
						-1.2016	-0.0184	-0.02194		236.621	741.239	684.876	402.647	56.115	184.369						36.06	3875.66	954.839		710	9287.61	8848.25	2524.98	7026.36	2606.57	2524.98	2544.03	2575.35	4175.78	2534.84	2529.82	2527.78	2527.53		711.2	10993.8	11269.2	5035.99	5047.27	5036.23	5140.28	6246.26	6354.7	5043.56
						-1.2021	-0.01853	-0.02186		235.293	748.632	696.042	381.883	94.1007	156.122						36.07	3648.98	845.842		709.95	8958.97	8581.38	2505.55	6956.9	2585.39	2505.55	2523.64	2547.8	3969.94	2515.35	2510.36	2508.35	2508.09		711.15	11041.3	11299.3	5018.46	5030.01	5018.78	5121.65	6305.3	6307.73	5025.97
						-1.2026	-0.01868	-0.0218		233.963	782.352	645.136	413.79	83.1612	146.691						36.08	3015.2	932.349		709.9	8166.49	8274.26	2486.93	6831.95	2565.05	2486.93	2504.09	2522.23	3778.84	2496.66	2491.7	2489.71	2489.45		711.1	11325.2	11328.9	5000.75	5012.58	5001.18	5102.83	6369.14	6260.69	5008.19
						-1.2031	-0.01882	-0.02173		232.635	846.145	701.439	379.868	123.006	124.101						36.09	3414.97	1104.28		709.85	8303.56	7932.35	2470.3	6657.21	2546.77	2470.3	2486.57	2499.69	3603.62	2479.96	2475.03	2473.06	2472.81		711.05	11545.1	11357.3	4982.14	4994.26	4982.72	5083.15	6437.02	6213	4989.52
						-1.2036	-0.01897	-0.02167		231.305	955.035	797.205	381.681	48.1344	144.759						36.1	3211.09	1016.86		709.8	7564.09	7560.44	2453.27	6437.28	2528.14	2453.27	2468.7	2477.66	3442.19	2462.87	2457.97	2456.02	2455.76		711	11615.3	11385	4962.84	4975.26	4963.61	5062.78	6509.33	6164.82	4970.15
						-1.20411	-0.01914	-0.02159		229.975	999.979	877.899	417.331	119.918	152.252						36.11	3905.07	799.035		709.75	7147.58	7167.94	2438.1	6182.21	2511.41	2438.1	2452.73	2458.28	3296.29	2447.64	2442.77	2440.84	2440.58		710.95	11358.3	11412.5	4943.27	4956	4944.3	5042.17	6586.59	6116.6	4950.52
						-1.20461	-0.01929	-0.02152		228.645	1247.87	898.419	460.487	124.01	139.07						36.12	3803.8	940.058		709.7	6592.61	6762.14	2423.97	5899.88	2495.78	2423.97	2437.84	2440.6	3164.63	2433.45	2428.61	2426.69	2426.44		710.9	11401.8	11441.2	4924.4	4937.46	4925.76	5022.27	6669.81	6069.31	4931.59
						-1.20511	-0.01945	-0.02146		227.314	1444.95	995.98	467.922	75.4819	157.836						36.13	3074.44	1250.11		709.65	6092.33	6351.59	2411.23	5599.54	2481.57	2411.23	2424.37	2424.89	3046.96	2420.65	2415.84	2413.93	2413.68		710.85	11612	11470.2	4905.34	4918.74	4907.14	5002.2	6758.26	6022.07	4912.48
						-1.20561	-0.01961	-0.02139		225.982	1643.83	1065.32	484.75	94.6009	159.687						36.14	3183.49	859.001		709.6	5815.15	5943.56	2399.75	5289.39	2468.67	2399.75	2412.19	2410.92	2942.32	2409.1	2404.32	2402.44	2402.18		710.8	11684.6	11499.1	4885.61	4899.36	4887.98	4981.48	6851.15	5974.46	4892.69
						-1.20611	-0.01978	-0.02132		224.652	1713.04	1110.22	473.393	79.9048	129.605						36.15	3323.54	968.83		709.55	5611.07	5545.71	2388.95	4977.72	2456.49	2388.95	2400.73	2398.07	2849.56	2398.25	2393.49	2391.62	2391.37		710.75	11732.3	11528.6	4865.61	4879.73	4868.7	4960.5	6948.95	5926.87	4872.63
						-1.2066	-0.01998	-0.02124		223.322	1543.72	1055.56	488.335	129.071	144.606						36.16	2963.92	912.352		709.5	4986.61	5163.73	2378.65	4671.25	2444.86	2378.65	2389.8	2386.06	2767.55	2387.89	2383.16	2381.31	2381.06		710.7	11886	11558.9	4845.41	4859.9	4849.44	4939.33	7051.6	5879.38	4852.37
						-1.2071	-0.02013	-0.02117		221.99	1511.53	937.063	482.616	69.2943	153.969						36.17	3107.14	1255.6		709.45	4865.6	4804.02	2369.93	4377.3	2434.84	2369.93	2380.48	2375.93	2696.48	2379.11	2374.41	2372.58	2372.32		710.65	11824.2	11589.7	4824.7	4839.59	4829.91	4917.67	7158.62	5831.69	4831.6
						-1.2076	-0.02029	-0.0211		220.658	1473.71	858.041	437.469	101.536	178.347						36.18	3940.59	1220.03		709.4	4414.81	4469.39	2361.5	4099.63	2425.15	2361.5	2371.49	2366.34	2634.2	2370.62	2365.95	2364.13	2363.88		710.6	12035.6	11621.8	4804.11	4819.41	4810.84	4896.14	7270.55	5784.42	4810.96
						-1.20809	-0.02045	-0.02103		219.326	1343.94	825.977	418.62	73.6941	163.3						36.19	3244.81	1228.55		709.35	4138.78	4163.27	2354.21	3842.62	2416.64	2354.21	2363.65	2358.11	2580.63	2363.27	2358.62	2356.83	2356.58		710.55	11496.7	11654.3	4782.84	4798.57	4791.48	4873.94	7385.96	5736.84	4789.63
						-1.20859	-0.0206	-0.02096		217.994	1270.51	741.371	426.054	66.5057	163.271						36.2	3378.02	1297.79		709.3	3704.66	3887.66	2347.61	3609	2408.85	2347.61	2356.54	2350.74	2534.63	2356.62	2352	2350.22	2349.97		710.5	11128.1	11689.4	4763.09	4779.26	4774.13	4853.28	7506.81	5691.12	4769.82
						-1.20909	-0.02078	-0.02091		216.662	1105.17	701.833	425.979	108.108	144.479						36.21	3170.07	1019.69		709.25	3609.26	3643.2	2342.12	3400.32	2402.2	2342.12	2350.56	2344.61	2495.74	2351.06	2346.47	2344.71	2344.46		710.45	11865.9	11726.5	4744.37	4761	4758.42	4833.66	7632.15	5646.79	4751.05
						-1.20959	-0.02093	-0.02084		215.33	1029.93	662.308	373.369	115.922	165.089						36.22	3293.28	1087.9		709.2	3582.26	3428.65	2336.85	3216.11	2395.81	2336.85	2344.83	2338.84	2462.35	2345.74	2341.18	2339.43	2339.18		710.4	11983.5	11762.3	4723.42	4740.54	4741.23	4811.83	7758.13	5600.61	4730.04
						-1.2101	-0.02109	-0.02077		213.998	889.075	654.688	373.303	159.374	170.687						36.23	2801.07	964.236		709.15	3189.04	3242.67	2331.64	3055.73	2389.51	2331.64	2339.18	2333.22	2433.61	2340.48	2335.94	2334.21	2333.96		710.35	11869.7	11798.4	4702.06	4719.69	4724.55	4789.6	7886.08	5554.37	4708.64
						-1.2106	-0.02126	-0.02071		212.664	842.034	596.43	388.242	64.0092	146.278						36.24	2944.09	1071.89		709.1	3071.58	3084.22	2327.43	2918.8	2384.23	2327.43	2334.55	2328.68	2409.8	2336.22	2331.7	2329.99	2329.74		710.3	11939.8	11835	4680.98	4699.14	4709.23	4767.66	8015.51	5508.81	4687.5
						-1.2111	-0.02142	-0.02064		211.332	766.885	579.447	354.419	101.825	142.502						36.25	3354.73	1305.66		709.05	2988.82	2950.7	2323.52	2803.27	2379.28	2323.52	2330.23	2324.5	2389.71	2332.24	2327.75	2326.06	2325.81		710.25	11577.4	11871.3	4659.62	4678.34	4694.96	4745.46	8145.13	5463.38	4666.09
						-1.2116	-0.0216	-0.02057		209.998	703.01	611.218	350.607	90.871	119.98						36.26	3393.94	1035.69		709	2894.78	2839.29	2319.8	2706.85	2374.56	2319.8	2326.14	2320.57	2372.7	2328.47	2324.01	2322.33	2322.08		710.2	11851.1	11908	4639.27	4658.57	4683.28	4724.28	8275.15	5419.35	4645.69
						-1.2121	-0.02177	-0.02051		208.664	614.791	596.114	408.657	117.41	136.828						36.27	3610.43	814.422		708.95	3053.91	2747.36	2316.32	2627.39	2370.1	2316.32	2322.3	2316.93	2358.37	2324.94	2320.5	2318.84	2318.59		710.15	11589.1	11942.7	4618.06	4637.96	4672.62	4702.25	8402.5	5374.86	4624.43
						-1.2126	-0.02193	-0.02046		207.33	565.958	607.254	401.088	31.4839	176.159						36.28	3188.84	1275.25		708.9	2803.07	2671.61	2312.42	2561.99	2365.24	2312.42	2318.06	2312.89	2345.66	2320.99	2316.57	2314.92	2314.67		710.1	12280.7	11976.3	4597.55	4618.09	4664.91	4680.93	8527.58	5331.47	4603.87
						-1.2131	-0.02212	-0.0204		205.996	599.584	549.056	391.647	138.599	142.401						36.29	2896.11	980.704		708.85	2632.55	2610.52	2309.16	2509.47	2361.05	2309.16	2314.48	2309.52	2335.28	2317.67	2313.28	2311.65	2311.39		710.05	12315.9	12005.1	4574.95	4596.15	4657.73	4657.53	8645.75	5286.43	4581.22
						-1.2136	-0.02228	-0.02034		204.662	567.631	558.327	415.935	122.018	155.49						36.3	3853.97	1250.72		708.8	2775.4	2561.68	2306.33	2467.72	2357.31	2306.33	2311.34	2306.61	2326.75	2314.78	2310.42	2308.8	2308.55		710	12240.1	12030.1	4552.18	4574.08	4653.46	4633.97	8757.52	5241.63	4558.4
						-1.21411	-0.02247	-0.02028		203.328	576.896	573.214	365.284	131.666	159.208						36.31	4096.61	1217.52		708.75	2718.39	2522.09	2303.12	2434.02	2353.22	2303.12	2307.84	2303.34	2318.99	2311.52	2307.18	2305.58	2305.33		709.95	12212.9	12051	4529.57	4552.2	4652.94	4610.58	8861.51	5197.42	4535.74
						-1.21461	-0.02264	-0.02022		201.992	541.213	608.699	410.169	118.827	164.798						36.32	3519.97	941.112		708.7	2667.89	2490.43	2300.05	2407.24	2349.29	2300.05	2304.5	2300.22	2312.32	2308.4	2304.09	2302.5	2302.25		709.9	11786.8	12066.5	4506.96	4530.37	4656.59	4587.22	8955.81	5153.65	4513.09
						-1.2151	-0.02282	-0.02015		200.658	526.138	578.63	395.116	156.558	147.918						36.33	3298.64	1015.64		708.65	2581.75	2465.1	2297.1	2385.99	2345.5	2297.1	2301.29	2297.23	2306.54	2305.41	2301.11	2299.54	2299.29		709.85	11907.4	12076.9	4485.55	4509.77	4666.25	4565.05	9039.94	5111.47	4491.63
						-1.2156	-0.02305	-0.02009		199.322	529.79	602.867	396.919	117.503	159.124						36.34	3322.94	1209.44		708.6	2445.51	2444.86	2294.37	2369.16	2341.95	2294.37	2298.31	2294.47	2301.59	2302.62	2298.35	2296.79	2296.54		709.8	11804.8	12079.9	4463.72	4488.79	4680.94	4542.48	9110.3	5069.33	4469.75
						-1.2161	-0.02324	-0.02004		197.986	496.005	569.066	370.642	203.88	151.609						36.35	3254.2	1170.94		708.55	2539.2	2428.78	2291.98	2355.97	2338.76	2291.98	2295.69	2292.05	2297.47	2300.18	2295.94	2294.39	2294.14		709.75	11885.5	12075.5	4442.12	4468.1	4702.11	4520.15	9166.05	5027.86	4448.11
						-1.2166	-0.02342	-0.02		196.65	542.703	585.81	394.907	124.528	172.168						36.36	3361.78	1241.33		708.5	2377.24	2415.38	2289.34	2345.02	2335.35	2289.34	2292.84	2289.4	2293.49	2297.5	2293.27	2291.74	2291.49		709.7	11849.2	12062.8	4420.23	4447.15	4730.02	4497.53	9205.19	4986.52	4426.16
						-1.2171	-0.02361	-0.01994		195.314	535.122	585.707	413.55	171.917	166.524						36.37	3316.78	1132.75		708.45	2405.66	2404.61	2287.11	2336.36	2332.37	2287.11	2290.4	2287.16	2290.24	2295.22	2291.02	2289.5	2289.25		709.65	11777	12041.9	4398.37	4426.3	4765.88	4474.96	9226.88	4945.66	4404.27
						-1.2176	-0.02378	-0.01987		193.979	505.096	606.184	336.769	93.9341	119.727						36.38	3378.3	1011.6		708.4	2404.91	2395.45	2284.81	2329.03	2329.32	2284.81	2287.9	2284.84	2287.15	2292.87	2288.69	2287.19	2286.94		709.6	11944.2	12013.2	4376.67	4405.65	4810.82	4452.56	9230.35	4905.37	4382.52
						-1.21809	-0.02397	-0.0198		192.643	503.137	572.406	340.45	143.177	138.409						36.39	3608.78	1375		708.35	2424.22	2387.54	2282.5	2322.73	2326.29	2282.5	2285.41	2282.52	2284.24	2290.51	2286.36	2284.86	2284.61		709.55	11640.6	11976.7	4354.41	4384.51	4864.93	4429.6	9214.32	4864.97	4360.21
						-1.21859	-0.02415	-0.01975		191.307	489.958	581.656	360.963	115.718	158.956						36.4	3418.95	1484.36		708.3	2250.9	2380.54	2280.13	2317.16	2323.22	2280.13	2282.87	2280.15	2281.42	2288.1	2283.97	2282.49	2282.24		709.5	11778.5	11934.7	4332.97	4364.26	4930.65	4407.48	9180.07	4825.83	4338.73
						-1.2191	-0.02433	-0.01969		189.969	467.434	551.634	342.2	116.302	179.495						36.41	3686.12	961.079		708.25	2306.6	2374.68	2278.21	2312.6	2320.61	2278.21	2280.78	2278.22	2279.16	2286.12	2282.02	2280.55	2280.3		709.45	11867.8	11887.4	4311.07	4343.61	5007.71	4384.91	9126.58	4786.65	4316.79
						-1.2196	-0.02452	-0.01963		188.631	502.87	555.276	373.923	144.928	170.116						36.42	3658	1166.09		708.2	2486.59	2369.22	2276.14	2308.31	2317.86	2276.14	2278.55	2276.15	2276.83	2284	2279.92	2278.47	2278.22		709.4	12272.5	11836.8	4288.84	4322.71	5097.26	4362.01	9054.64	4747.58	4294.52
						-1.22009	-0.0247	-0.01956		187.295	495.305	581.348	400.027	192.245	160.741						36.43	3337.39	1081.14		708.15	2304.71	2363.69	2273.59	2303.87	2314.66	2273.59	2275.86	2273.6	2274.1	2281.41	2277.35	2275.91	2275.66		709.35	11350.7	11784	4265.36	4300.64	5199.52	4337.87	8964.24	4707.66	4270.99
						-1.22059	-0.0249	-0.0195		185.957	497.087	611.149	401.826	80.669	158.843						36.44	3401.99	1067.73		708.1	2338.14	2358.94	2271.51	2300.14	2311.94	2271.51	2273.64	2271.52	2271.88	2279.29	2275.25	2273.82	2273.57		709.3	11295.9	11735.4	4244.51	4281.3	5319.04	4316.38	8860.73	4670.82	4250.11
						-1.2211	-0.02509	-0.01945		184.619	472.709	541.902	377.462	124.225	153.21						36.45	3044.67	1263.3		708.05	2423.77	2354.34	2269.34	2296.49	2309.14	2269.34	2271.34	2269.35	2269.61	2277.07	2273.05	2271.64	2271.39		709.25	11608.4	11690.9	4223.77	4262.16	5454.31	4295	8743.02	4634.5	4229.32
						-1.2216	-0.02527	-0.0194		183.281	476.362	560.489	403.552	150.949	140.107						36.46	3354.05	1253.89		708	2348.33	2349.71	2266.94	2292.76	2306.13	2266.94	2268.82	2266.95	2267.13	2274.63	2270.63	2269.23	2268.98		709.2	11710.2	11651.9	4202.05	4242.14	5605.06	4272.65	8611.71	4597.62	4207.56
						-1.22209	-0.02548	-0.01935		181.941	455.733	539.842	364.253	151.495	151.288						36.47	3718.74	1040.72		707.95	2486.17	2345.43	2264.74	2289.34	2303.33	2264.74	2266.49	2264.74	2264.87	2272.37	2268.4	2267.01	2266.76		709.15	12085.1	11621.6	4179.96	4221.87	5772.57	4249.94	8469.16	4560.79	4185.43
						-1.22259	-0.02565	-0.0193		180.604	459.387	578.967	386.601	105.36	154.996						36.48	3246.56	939.007		707.9	2229.21	2340.93	2262.16	2285.66	2300.17	2262.16	2263.81	2262.17	2262.26	2269.76	2265.8	2264.43	2264.18		709.1	11878.6	11601.7	4156.71	4200.56	5956.86	4226.07	8316.2	4523.18	4162.14
						-1.22309	-0.02585	-0.01924		179.266	448.103	560.192	394.002	152.604	164.305						36.49	3338.64	938.543		707.85	2193.14	2337.19	2260.25	2282.71	2297.68	2260.25	2261.79	2260.25	2260.32	2267.8	2263.87	2262.5	2262.26		709.05	11371	11595.8	4133.99	4179.93	6159.46	4202.75	8156.6	4486.54	4139.38
						-1.2236	-0.02605	-0.01917		177.926	459.225	528.354	358.459	119.535	147.475						36.5	3190.73	1321.24		707.8	2358.89	2333.64	2258.42	2279.93	2295.3	2258.42	2259.87	2258.42	2258.47	2265.93	2262.02	2260.66	2260.42		709	11830.1	11606.8	4112.7	4160.88	6381.67	4180.86	7992.75	4451.72	4118.06
						-1.2241	-0.02624	-0.01912		176.586	474.075	559.994	395.729	177.941	156.781						36.51	3762.7	1314.45		707.75	2340.83	2329.74	2256.16	2276.77	2292.49	2256.16	2257.52	2256.16	2256.2	2263.63	2259.74	2258.39	2258.15		708.95	11517.1	11633.4	4090	4140.57	6620.56	4157.57	7823.39	4415.88	4095.32
						-1.2246	-0.02645	-0.01907		175.246	460.929	571.093	397.526	198.997	171.682						36.52	3078.46	1017.6		707.7	2339.6	2325.97	2253.95	2273.71	2289.74	2253.95	2255.21	2253.95	2253.97	2261.37	2257.49	2256.16	2255.92		708.9	11990.2	11678.9	4068.15	4121.3	6878.05	4135.14	7652.21	4381.28	4073.43
						-1.2251	-0.02663	-0.01902		173.906	442.189	574.724	376.929	152.866	158.591						36.53	3381.2	887.07		707.65	2303.4	2322.26	2251.72	2270.7	2287	2251.72	2252.91	2251.72	2251.74	2259.1	2255.25	2253.93	2253.69		708.85	11844.5	11741.7	4044.85	4100.78	7151.56	4111.26	7478.02	4345.59	4050.09
						-1.2256	-0.02683	-0.01897		172.566	443.977	580.22	371.266	91.8238	186.545						36.54	3370.54	778.977		707.6	2120.29	2318.7	2249.59	2267.83	2284.35	2249.59	2250.7	2249.59	2249.6	2256.93	2253.1	2251.79	2251.54		708.8	12086.2	11823.7	4021.91	4080.83	7441.24	4087.74	7304.15	4310.66	4027.11
						-1.22609	-0.02705	-0.01892		171.227	494.257	602.501	462.601	208.006	169.726						36.55	3213.23	994.594		707.55	2226.14	2315.68	2247.92	2265.46	2282.18	2247.92	2248.97	2247.93	2247.93	2255.22	2251.41	2250.11	2249.87		708.75	12211.7	11923.7	3998.18	4060.35	7745.04	4063.46	7130.29	4275.32	4003.35
						-1.22659	-0.02724	-0.01887		169.887	466.197	598.665	382.325	118.994	152.913						36.56	3431.26	1177.74		707.5	2170.79	2312.43	2245.98	2262.85	2279.75	2245.98	2246.95	2245.98	2245.99	2253.23	2249.44	2248.16	2247.91		708.7	12367.5	12041.1	3974.02	4039.71	8061.72	4038.75	6957.68	4239.9	3979.15
						-1.22709	-0.02745	-0.01882		168.545	447.47	568.724	384.122	136.285	167.801						36.57	3141.52	1101.77		707.45	2251.99	2309.37	2244.17	2260.42	2277.47	2244.17	2245.08	2244.17	2244.18	2251.39	2247.61	2246.34	2246.1		708.65	12075.4	12174.8	3949.33	4018.86	8389.26	4013.51	6786.98	4204.32	3954.42
						-1.22758	-0.02765	-0.01877		167.205	441.799	529.472	376.597	131.206	165.908						36.58	3188.21	858.848		707.4	2212.16	2306.15	2242.15	2257.81	2274.98	2242.15	2243.01	2242.15	2242.16	2249.32	2245.57	2244.31	2244.07		708.6	12544.6	12324.6	3925.43	3999.15	8727.16	3989.07	6619.98	4169.86	3930.48
						-1.22808	-0.02784	-0.01872		165.863	473.406	538.699	415.674	92.5617	175.197						36.59	3133.12	1071.07		707.35	2353.47	2303.07	2240.23	2255.33	2272.59	2240.23	2241.03	2240.23	2240.23	2247.36	2243.63	2242.38	2242.14		708.55	12399.7	12485.9	3900.07	3978.42	9069.74	3963.18	6455.33	4134.31	3905.09
						-1.22858	-0.02806	-0.01867		164.521	512.455	574.014	378.327	132.203	173.303						36.6	3827.79	1240.4		707.3	2210.06	2299.66	2237.94	2252.51	2269.85	2237.94	2238.68	2237.94	2237.94	2245.03	2241.32	2240.08	2239.83		708.5	12540.1	12658.4	3875.07	3958.55	9416.38	3937.65	6295.1	4099.45	3880.05
						-1.22908	-0.02827	-0.01861		163.18	467.649	544.099	350.31	112.199	180.725						36.61	3506.38	1127.15		707.25	2128.72	2296.66	2236.01	2250.07	2267.48	2236.01	2236.7	2236.01	2236.01	2243.06	2239.37	2238.14	2237.89		708.45	12564.1	12838.3	3849.58	3938.83	9763.11	3911.64	6138.82	4064.44	3854.53
						-1.22959	-0.0285	-0.01856		161.838	476.88	553.318	400.55	161.131	176.967						36.62	3172.29	866.878		707.2	2318.05	2293.9	2234.29	2247.87	2265.33	2234.29	2234.94	2234.29	2234.29	2241.3	2237.62	2236.41	2236.16		708.4	12625.3	13023.2	3823.95	3919.81	10107	3885.49	5987.12	4029.6	3828.86
						-1.23009	-0.02872	-0.01852		160.496	435.821	555.083	400.479	102.007	165.761						36.63	3493.1	1067.33		707.15	2268.61	2290.69	2232.07	2245.2	2262.69	2232.07	2232.68	2232.07	2232.07	2239.04	2235.39	2234.18	2233.94		708.35	13170.2	13210.1	3798.06	3901.66	10444.7	3859.09	5839.97	3994.82	3802.94
						-1.23059	-0.02893	-0.01848		159.154	465.539	581.058	400.408	104.358	171.318						36.64	2955.32	1211.07		707.1	2120.82	2287.62	2229.98	2242.68	2260.18	2229.98	2230.54	2229.98	2229.98	2236.91	2233.28	2232.07	2231.83		708.3	13532.5	13394	3770.49	3883.38	10770.3	3831.02	5696.38	3958.68	3775.33
						-1.23109	-0.02916	-0.01844		157.811	443.115	526.956	417.096	50.8326	158.255						36.65	3039.17	1312.84		707.05	2053.57	2284.97	2228.26	2240.55	2258.05	2228.26	2228.79	2228.26	2228.26	2235.15	2231.54	2230.35	2230.1		708.25	13015.3	13572.5	3741.77	3866.17	11081.2	3801.81	5556.86	3921.7	3746.59
						-1.23159	-0.02937	-0.0184		156.469	478.405	565.958	390.958	92.282	201.042						36.66	3002.89	1262.09		707	2035.19	2282.52	2226.71	2238.6	2256.11	2226.71	2227.2	2226.71	2226.71	2233.57	2229.97	2228.79	2228.55		708.2	13117.1	13745.5	3714.49	3853.6	11376.1	3774.04	5424.03	3886.45	3719.27
						-1.23209	-0.02959	-0.01836		155.125	500.654	608.67	383.444	148.592	191.7						36.67	3017.69	1039.98		706.95	2164.28	2280.14	2225.2	2236.72	2254.21	2225.2	2225.66	2225.2	2225.2	2232.02	2228.44	2227.27	2227.03		708.15	13010	13908.9	3686.83	3845.28	11649.6	3745.9	5296.1	3851.11	3691.58
						-1.23259	-0.02981	-0.01831		153.781	485.679	567.619	415.014	113.688	184.223						36.68	3336.9	1020.49		706.9	2161	2277.45	2223.36	2234.53	2251.98	2223.36	2223.79	2223.36	2223.36	2230.14	2226.58	2225.42	2225.18		708.1	13362.8	14061.8	3659.41	3843.89	11899.1	3718	5173.54	3816.28	3664.12
						-1.23309	-0.03002	-0.01826		152.439	452.104	558.216	418.662	125.324	158.143						36.69	3505.22	1387.54		706.85	2036.89	2274.79	2221.52	2232.34	2249.77	2221.52	2221.92	2221.52	2221.52	2228.26	2224.72	2223.57	2223.33		708.05	14232.7	14201.8	3630.86	3850.83	12119.2	3688.98	5055.17	3780.61	3635.55
						-1.2336	-0.03024	-0.01822		151.094	468.766	576.721	375.799	60.6512	171.137						36.7	3611.3	955.04		706.8	2200.59	2272.47	2220	2230.49	2247.88	2220	2220.37	2220	2220	2226.7	2223.18	2222.03	2221.8		708	14508.6	14328.3	3599.67	3868.4	12305.7	3657.33	4939.26	3742.57	3604.33
						-1.2341	-0.03046	-0.01819		149.75	479.842	587.779	429.674	165.276	159.947						36.71	3980.97	831.763		706.75	2268.16	2269.75	2218.05	2228.23	2245.57	2218.05	2218.39	2218.05	2218.05	2224.72	2221.21	2220.08	2219.84		707.95	14621	14444.9	3567.58	3903.31	12457.6	3624.78	4827.42	3703.89	3572.21
						-1.2346	-0.03068	-0.01815		148.406	461.162	576.517	416.58	76.4496	187.812						36.72	3969.32	1110.88		706.7	2093.21	2266.88	2215.92	2225.81	2243.08	2215.92	2216.24	2215.92	2215.92	2222.55	2219.06	2217.94	2217.7		707.9	14556.1	14555.8	3535.07	3962.25	12573	3591.81	4720	3665.04	3539.66
						-1.2351	-0.03091	-0.01809		147.062	446.207	563.399	433.241	114.09	211.948						36.73	3711.52	1126.02		706.65	2055.57	2264.47	2214.23	2223.84	2241.05	2214.23	2214.53	2214.23	2214.23	2220.83	2217.36	2216.24	2216.01		707.85	15027.6	14667.1	3502.65	4053.46	12650.6	3558.94	4617.28	3626.52	3507.21
						-1.2356	-0.03111	-0.01803		145.717	474.011	580.031	358.801	153.561	172.874						36.74	2940.43	1251.98		706.6	2056.61	2262.17	2212.64	2221.97	2239.12	2212.64	2212.92	2212.64	2212.64	2219.2	2215.75	2214.64	2214.41		707.8	15379	14783.9	3468.75	4183.8	12687.3	3524.59	4517.67	3586.77	3473.28
						-1.2361	-0.03134	-0.01798		144.373	460.917	581.787	394.054	111.243	169.127						36.75	3297.11	800.949		706.55	2005.18	2259.89	2211.04	2220.12	2237.19	2211.04	2211.3	2211.04	2211.04	2217.57	2214.13	2213.04	2212.8		707.75	15246.6	14915	3433.71	4363.31	12682.4	3489.12	4421.27	3546.11	3438.21
						-1.2366	-0.03157	-0.01793		143.027	431.104	579.826	410.71	141.402	174.672						36.76	3561.3	946.959		706.5	2126.9	2257.75	2209.57	2218.4	2235.39	2209.57	2209.81	2209.57	2209.57	2216.07	2212.64	2211.56	2211.32		707.7	15424.6	15071.2	3398.96	4603.22	12637.1	3453.94	4329.28	3505.97	3403.43
						-1.23709	-0.03178	-0.01789		141.682	462.612	596.446	384.624	149.251	206.225						36.77	2940.72	1132.54		706.45	2157	2255.31	2207.79	2216.37	2233.28	2207.79	2208.01	2207.79	2207.79	2214.24	2210.84	2209.76	2209.52		707.65	15355.2	15260.4	3363.59	4911.81	12550.7	3418.13	4240.59	3465.43	3368.03
						-1.23759	-0.03202	-0.01785		140.336	497.824	622.349	497.879	121.796	224.764						36.78	2971.41	1212.06		706.4	2226.92	2252.81	2205.92	2214.27	2231.1	2205.92	2206.12	2205.92	2205.92	2212.34	2208.95	2207.88	2207.65		707.6	15699.8	15491.8	3328.31	5297.84	12424.2	3382.43	4155.67	3425.19	3332.72
						-1.23809	-0.03224	-0.0178		138.99	466.163	661.245	455.07	127.781	191.294						36.79	2826.79	1344.17		706.35	2245.64	2250.14	2203.86	2211.99	2228.73	2203.86	2204.06	2203.86	2203.86	2210.25	2206.88	2205.82	2205.58		707.55	16771	15768.6	3291.92	5763.52	12258.1	3345.62	4073.22	3384.04	3296.3
						-1.23859	-0.03248	-0.01775		137.645	499.504	566.416	447.562	124.476	213.543						36.8	3617.13	957.202		706.3	2376.98	2247.43	2201.76	2209.67	2226.32	2201.76	2201.93	2201.76	2201.76	2208.11	2204.76	2203.7	2203.47		707.5	16296.4	16090.7	3252.27	6307.23	12051.6	3305.56	3990.81	3339.84	3256.62
						-1.23909	-0.03273	-0.0177		136.297	421.44	558.889	397.35	76.5942	189.37						36.81	3378.76	946.977		706.25	2306.04	2244.4	2199.3	2207.02	2223.57	2199.3	2199.47	2199.3	2199.3	2205.62	2202.29	2201.24	2201.01		707.45	16607	16458.8	3213.9	6927.94	11811.5	3266.78	3912.79	3297.11	3218.22
						-1.23959	-0.03295	-0.01766		134.951	482.622	571.785	387.997	51.0157	172.63						36.82	3123.93	1105.45		706.2	2181.49	2241.55	2197.03	2204.55	2221	2197.03	2197.18	2197.03	2197.03	2203.32	2200	2198.96	2198.72		707.4	16822.8	16860.8	3174.5	7611.16	11538.1	3226.98	3836.64	3253.53	3178.8
						-1.24009	-0.0332	-0.01761		133.604	489.96	538.274	384.216	73.6898	202.294						36.83	3624.61	781.307		706.15	2158.97	2239.04	2195.07	2202.39	2218.75	2195.07	2195.21	2195.07	2195.07	2201.32	2198.02	2196.99	2196.76		707.35	17031.3	17280.8	3134.35	8338.82	11234.1	3186.43	3762.4	3209.39	3138.62
						-1.24059	-0.03342	-0.01756		132.256	480.595	593.852	411.985	42.5349	207.825						36.84	3160.24	943.109		706.1	2179.51	2236.59	2193.16	2200.3	2216.56	2193.16	2193.3	2193.16	2193.16	2199.38	2196.09	2195.08	2194.84		707.3	17622.7	17694.3	3093.47	9082.62	10903.6	3145.15	3689.99	3164.69	3097.71
						-1.24109	-0.03366	-0.01752		130.908	463.813	593.747	423.045	63.3408	226.341						36.85	3002.46	1164.81		706.05	2195.49	2234.09	2191.2	2198.16	2214.32	2191.2	2191.32	2191.2	2191.2	2197.39	2194.11	2193.1	2192.87		707.25	17399.3	18071.1	3050.73	9809.48	10548.4	3102.02	3618.04	3118.3	3054.95
						-1.24159	-0.03392	-0.01748		129.561	491.555	610.338	467.493	80.4259	207.751						36.86	3493.09	1038.87		706	2195.57	2231.57	2189.19	2195.98	2212.04	2189.19	2189.3	2189.19	2189.19	2195.34	2192.09	2191.08	2190.85		707.2	17766.5	18378.9	3008.52	10483.8	10174.5	3059.43	3548.78	3072.6	3012.71
						-1.24209	-0.03414	-0.01745		128.213	463.649	628.778	435.879	56.6962	248.516						36.87	3566.17	884.888		705.95	2020.11	2229.04	2187.17	2193.8	2209.75	2187.17	2187.28	2187.17	2187.17	2193.29	2190.05	2189.06	2188.82		707.15	18478.8	18578.4	2965.11	11062.8	9784	3015.63	3480.3	3025.86	2969.27
						-1.2426	-0.03439	-0.0174		126.865	469.129	571.178	426.529	105.296	224.366						36.88	3461.02	919.675		705.9	2121.57	2226.98	2185.6	2192.08	2207.92	2185.6	2185.7	2185.6	2185.6	2191.69	2188.47	2187.48	2187.25		707.1	18337.9	18631.4	2919.47	11505.2	9379.09	2969.62	3411.4	2977.04	2923.61
						-1.2431	-0.03463	-0.01735		125.518	476.462	617.431	419.037	166.855	194.664						36.89	3327.43	1235.13		705.85	2107.86	2224.66	2183.76	2190.09	2205.82	2183.76	2183.86	2183.76	2183.76	2189.82	2186.62	2185.64	2185.41		707.05	18396.5	18507.6	2874.12	11776.2	8966.85	2923.89	3344.49	2928.65	2878.23
						-1.2436	-0.03488	-0.0173		124.168	528.279	646.983	476.431	133.832	255.798						36.9	3654.53	1366.6		705.8	2190.32	2222.39	2181.96	2188.14	2203.76	2181.96	2182.05	2181.96	2181.96	2187.99	2184.8	2183.82	2183.59		707	17995.8	18184.4	2828.45	11850.3	8549.87	2877.86	3278.8	2880.09	2832.54
						-1.2441	-0.03514	-0.01725		122.82	472.587	628.333	461.519	119.365	227.954						36.91	3791.75	1176.77		705.75	2275.98	2219.9	2179.94	2185.98	2201.49	2179.94	2180.02	2179.94	2179.94	2185.94	2182.76	2181.8	2181.56		706.95	17123.8	17656.2	2783.84	11718.6	8132.92	2832.88	3215.58	2832.72	2787.9
						-1.2446	-0.03538	-0.01721		121.471	461.386	656.02	433.64	132.685	211.237						36.92	3029.81	933.094		705.7	2194.77	2217.2	2177.69	2183.59	2199	2177.69	2177.76	2177.69	2177.69	2183.66	2180.5	2179.54	2179.31		706.9	16843.1	16934.9	2741.66	11389.9	7720.64	2790.33	3156.08	2787.9	2745.69
						-1.2451	-0.03565	-0.01717		120.121	492.799	589.201	431.71	31.1207	187.115						36.93	2899.69	901.892		705.65	2243.24	2214.72	2175.65	2181.41	2196.71	2175.65	2175.72	2175.65	2175.65	2181.58	2178.44	2177.49	2177.26		706.85	16451	16044	2700.17	10885.3	7313.83	2748.49	3098.44	2743.91	2704.18
						-1.2456	-0.0359	-0.01714		118.771	485.302	618.737	470.537	94.4627	214.867						36.94	3562.14	945.735		705.6	2247.62	2212.11	2173.47	2179.11	2194.3	2173.47	2173.54	2173.47	2173.47	2179.38	2176.25	2175.3	2175.07		706.8	15648.9	15023.3	2659.72	10241.2	6916.44	2707.69	3042.93	2701.08	2663.71
						-1.2461	-0.03614	-0.01711		117.422	481.512	642.706	464.897	96.6574	205.569						36.95	3357.61	1066.11		705.55	2164.49	2209.5	2171.28	2176.8	2191.88	2171.28	2171.34	2171.28	2171.28	2177.16	2174.04	2173.11	2172.88		706.75	14564.7	13915.8	2621.51	9498.58	6531.62	2669.13	2990.64	2660.59	2625.47
						-1.24659	-0.0364	-0.01708		116.072	488.834	668.518	461.111	100.7	251.823						36.96	3254.68	1278.1		705.5	2002.03	2207.1	2169.3	2174.7	2189.67	2169.3	2169.35	2169.3	2169.3	2175.15	2172.04	2171.12	2170.89		706.7	13010.2	12765.5	2586.38	8699.62	6162.31	2633.65	2942.32	2623.3	2590.32
						-1.24709	-0.03664	-0.01705		114.723	449.87	618.409	427.702	112.144	235.117						36.97	3075.73	1057.02		705.45	2197.73	2205.13	2167.73	2173.01	2187.87	2167.73	2167.78	2167.73	2167.73	2173.55	2170.46	2169.54	2169.31		706.65	11901	11614.1	2555.72	7884.32	5811.64	2602.65	2899.29	2590.59	2559.63
						-1.24758	-0.03689	-0.01701		113.371	473.853	631.258	431.328	121.718	205.46						36.98	3289.68	975.561		705.4	2204.48	2202.65	2165.65	2170.82	2185.57	2165.65	2165.7	2165.65	2165.65	2171.44	2168.37	2167.45	2167.22		706.6	10764.5	10494.2	2528.23	7084.26	5479.37	2574.82	2860.17	2561.14	2532.11
						-1.24809	-0.03715	-0.01697		112.021	453.412	590.427	444.208	134.999	183.215						36.99	3479.76	1061.81		705.35	2039.06	2200.16	2163.55	2168.61	2183.25	2163.55	2163.59	2163.55	2163.55	2169.31	2166.25	2165.35	2165.12		706.55	9482.25	9436.91	2504	6328.91	5167.44	2550.25	2825	2535.06	2507.86
						-1.24859	-0.0374	-0.01693		110.67	508.841	619.931	477.439	90.8926	223.89						37	3157.62	790.403		705.3	2038.1	2198.1	2161.88	2166.83	2181.36	2161.88	2161.91	2161.88	2161.88	2167.6	2164.56	2163.66	2163.43		706.5	8331.71	8462.59	2483.47	5638.23	4876.68	2529.39	2794.16	2512.77	2487.31
						-1.24909	-0.03767	-0.01689		109.318	484.701	716.032	501.407	154.111	253.451						37.01	3164.97	893.894		705.25	2297.85	2196.04	2160.19	2165.04	2179.47	2160.19	2160.23	2160.19	2160.19	2165.89	2162.86	2161.97	2161.74		706.45	7445.35	7584.56	2466.27	5025.11	4607.2	2511.86	2767.21	2493.89	2470.08
						-1.24959	-0.03793	-0.01685		107.967	543.805	752.903	517.968	237.654	345.889						37.02	3374.87	1188.34		705.2	2097.03	2193.32	2157.84	2162.59	2176.9	2157.84	2157.87	2157.84	2157.84	2163.51	2160.49	2159.61	2159.38		706.4	6451.03	6808.74	2451.62	4495.36	4358.45	2496.89	2743.34	2477.66	2455.41
						-1.25009	-0.03819	-0.01682		106.615	580.696	737.973	562.265	217.588	334.732						37.03	3765.89	1223.73		705.15	2041.48	2191.12	2156	2160.65	2174.85	2156	2156.03	2156	2156	2161.64	2158.64	2157.76	2157.53		706.35	5745.26	6135.39	2439.86	4049.58	4130.45	2484.81	2722.82	2464.39	2443.62
						-1.2506	-0.03846	-0.01679		105.264	486.293	684.215	532.578	158.692	268.108						37.04	3506.22	745.92		705.1	2175.96	2189.06	2154.29	2158.85	2172.95	2154.29	2154.32	2154.29	2154.29	2159.9	2156.92	2156.05	2155.82		706.3	5157.77	5561.11	2430.13	3684.14	3922.64	2474.77	2704.79	2453.24	2433.88
						-1.2511	-0.03869	-0.01676		103.912	443.686	660.058	477.017	242.179	221.843						37.05	2992.67	1206.28		705.05	2161.42	2186.65	2152.24	2156.71	2170.69	2152.24	2152.26	2152.24	2152.24	2157.82	2154.85	2153.98	2153.76		706.25	4884.46	5077.13	2422.11	3391.04	3733.94	2466.43	2688.87	2443.86	2425.83
						-1.25159	-0.03895	-0.01673		102.559	486.12	621.121	428.869	146.31	205.169						37.06	3419.75	1080.34		705	2207.44	2184.29	2150.21	2154.6	2168.47	2150.21	2150.24	2150.21	2150.21	2155.77	2152.81	2151.95	2151.72		706.2	4620.51	4672.87	2414.87	3160.36	3562.82	2458.88	2674.1	2435.34	2418.57
						-1.25209	-0.03922	-0.0167		101.207	482.338	611.77	478.696	120.718	218.069						37.07	3402.55	934.831		704.95	2131.17	2181.81	2148.06	2152.36	2166.14	2148.06	2148.09	2148.06	2148.06	2153.59	2150.65	2149.8	2149.57		706.15	4146.27	4337.74	2408.38	2982.3	3408.51	2452.08	2660.44	2427.64	2412.06
						-1.2526	-0.03948	-0.01667													37.08	3915.17	1335.22		704.9	2274.22	2179.52	2146.11	2150.32	2163.99	2146.11	2146.13	2146.11	2146.11	2151.61	2148.68	2147.83	2147.61		706.1	4039.75	4061.53	2403.27	2847.69	3270.62	2446.66	2648.46	2421.37	2406.92
						-1.2531	-0.03977	-0.01665													37.09	3440.02	1124.5		704.85	2236.09	2176.87	2143.78	2147.91	2161.47	2143.78	2143.8	2143.78	2143.78	2149.25	2146.33	2145.49	2145.27		706.05	3964.6	3833.97	2398.45	2746.88	3147.48	2441.55	2637.09	2415.47	2402.09
						-1.2536	-0.04004	-0.01663													37.1	3386.67	1051.08		704.8	2236.23	2174.31	2141.54	2145.6	2159.05	2141.54	2141.56	2141.54	2141.54	2146.99	2144.08	2143.25	2143.03		706	3713.78	3645.86	2393.84	2671.85	3037.84	2436.64	2626.2	2409.84	2397.46
						-1.2541	-0.0403	-0.01661													37.11	2558.55	847.23		704.75	1959.45	2171.76	2139.3	2143.28	2156.63	2139.3	2139.31	2139.3	2139.3	2144.72	2141.82	2141	2140.77		705.95	3400.03	3490.24	2389.96	2616.67	2941.22	2432.47	2616.3	2404.99	2393.55
						-1.2546	-0.04058	-0.01658													37.12	3659.05	1136.4		704.7	2100.57	2169.91	2137.76	2141.67	2154.91	2137.76	2137.77	2137.76	2137.76	2143.15	2140.28	2139.45	2139.23		705.9	3391.68	3361.12	2386.99	2576.39	2856.78	2429.2	2607.55	2401.1	2390.56
						-1.2551	-0.04085	-0.01653													37.13	3100.18	1419.08		704.65	2144.48	2167.71	2135.85	2139.69	2152.83	2135.85	2135.87	2135.85	2135.85	2141.22	2138.36	2137.54	2137.32		705.85	3626.76	3252.49	2384.03	2546.11	2782.56	2425.96	2599.04	2397.27	2387.58
						-1.2556	-0.04115	-0.01648													37.14	3854.2	909.089		704.6	2263.31	2165.39	2133.83	2137.6	2150.64	2133.83	2133.84	2133.83	2133.83	2139.17	2136.32	2135.51	2135.29		705.8	3320.66	3159.93	2380.38	2522.21	2717.03	2422.02	2590.05	2392.8	2383.91
						-1.2561	-0.04144	-0.01644													37.15	3305.8	728.033		704.55	2081.85	2162.76	2131.5	2135.2	2148.14	2131.5	2131.51	2131.5	2131.5	2136.82	2133.97	2133.17	2132.95		705.75	3087.31	3081.79	2377.61	2504.11	2660.75	2418.97	2582.15	2389.26	2381.12
						-1.25659	-0.04175	-0.0164													37.16	3514.65	851.823		704.5	2137.25	2160.61	2129.63	2133.26	2146.1	2129.63	2129.64	2129.63	2129.63	2134.92	2132.09	2131.29	2131.07		705.7	3240.28	3015.42	2375.53	2490.07	2612.6	2416.6	2575.12	2386.45	2379.01
						-1.25709	-0.04206	-0.01635													37.17	3347.76	853.071		704.45	2199.68	2158.3	2127.61	2131.18	2143.91	2127.61	2127.62	2127.61	2127.61	2132.87	2130.06	2129.27	2129.05		705.65	3142.48	2957.82	2372.98	2477.94	2570.62	2413.78	2567.81	2383.22	2376.45
						-1.25759	-0.04234	-0.01631													37.18	3408.22	926.039		704.4	2190.85	2155.84	2125.42	2128.93	2141.56	2125.42	2125.43	2125.42	2125.42	2130.66	2127.86	2127.07	2126.85		705.6	3282.83	2908.14	2370.72	2467.72	2534.71	2411.24	2560.95	2380.3	2374.16
						-1.25809	-0.04266	-0.01628													37.19	3027.39	1065.71		704.35	2274.38	2153.4	2123.25	2126.7	2139.24	2123.25	2123.26	2123.25	2123.25	2128.47	2125.68	2124.9	2124.68		705.55	3180.85	2864.62	2368.03	2458.28	2503.55	2408.29	2553.83	2377.01	2371.46
						-1.25859	-0.04296	-0.01626													37.2	3346.84	1103.97		704.3	2137.15	2150.74	2120.86	2124.25	2136.69	2120.86	2120.87	2120.86	2120.86	2126.05	2123.28	2122.5	2122.28		705.5	3041.67	2826.91	2365.64	2449.99	2477.13	2405.63	2547.16	2374.05	2369.05
						-1.25909	-0.04324	-0.01623													37.21	3090.84	1200.54		704.25	2170.68	2148.43	2118.82	2122.15	2134.49	2118.82	2118.83	2118.82	2118.82	2123.99	2121.22	2120.45	2120.24		705.45	2987.84	2794.32	2363.66	2442.78	2454.97	2403.37	2541.04	2371.52	2367.04
						-1.25959	-0.04356	-0.0162													37.22	3309.02	1212.61		704.2	2206.14	2146.04	2116.69	2119.96	2132.2	2116.69	2116.69	2116.69	2116.69	2121.83	2119.08	2118.31	2118.09		705.4	2954.01	2765.92	2361.82	2436.25	2436.28	2401.27	2535.21	2369.17	2365.19
						-1.26009	-0.04386	-0.01617													37.23	3028.98	968.858		704.15	2054.69	2143.56	2114.46	2117.67	2129.82	2114.46	2114.46	2114.46	2114.46	2119.57	2116.83	2116.08	2115.86		705.35	2843.72	2741.04	2360.08	2430.24	2420.51	2399.27	2529.61	2366.95	2363.43
						-1.26059	-0.04417	-0.01612													37.24	3043.05	1103.47		704.1	2014.17	2141.46	2112.61	2115.77	2127.83	2112.61	2112.62	2112.61	2112.61	2117.7	2114.98	2114.22	2114.01		705.3	2915.59	2719.46	2358.66	2424.93	2407.51	2397.59	2524.45	2365.08	2361.98
						-1.26109	-0.04447	-0.01608													37.25	3618.47	1248.45		704.05	1936.05	2139.46	2110.86	2113.97	2125.94	2110.86	2110.87	2110.86	2110.86	2115.93	2113.22	2112.47	2112.25		705.25	2713.01	2700.18	2357.02	2419.73	2396.33	2395.69	2519.2	2363.02	2360.33
						-1.26159	-0.04475	-0.01605													37.26	3684.89	990.911		704	1984.82	2137.67	2109.32	2112.37	2124.24	2109.32	2109.32	2109.32	2109.32	2114.36	2111.66	2110.91	2110.7		705.2	2802.56	2683.65	2355.97	2415.39	2387.47	2394.39	2514.65	2361.57	2359.26
						-1.26209	-0.04507	-0.01602													37.27	3629.14	1000.99		703.95	2006.62	2135.75	2107.64	2110.64	2122.42	2107.64	2107.64	2107.64	2107.64	2112.65	2109.97	2109.23	2109.01		705.15	2739.52	2668.69	2354.66	2411.04	2379.78	2392.83	2509.95	2359.89	2357.93
						-1.26259	-0.04536	-0.016													37.28	2581.11	908.303		703.9	1924.82	2133.77	2105.9	2108.86	2120.54	2105.9	2105.9	2105.9	2105.9	2110.89	2108.21	2107.48	2107.27		705.1	2504.84	2655.47	2353.52	2407.1	2373.47	2391.45	2505.53	2358.41	2356.78
						-1.26309	-0.04564	-0.01598													37.29	3064.92	1126.69		703.85	2165.69	2132.01	2104.36	2107.28	2118.87	2104.36	2104.37	2104.36	2104.36	2109.33	2106.67	2105.94	2105.73		705.05	2492.76	2644.26	2353.08	2404.04	2368.85	2390.76	2501.91	2357.63	2356.31
						-1.26359	-0.04596	-0.01594													37.3	3245.21	1012.91		703.8	2289.24	2129.62	2102.2	2105.07	2116.57	2102.2	2102.21	2102.2	2102.2	2107.15	2104.5	2103.78	2103.56		705	2747.53	2634.23	2352.67	2401.21	2365.08	2390.1	2498.41	2356.91	2355.89
						-1.26409	-0.04627	-0.0159													37.31	2683.9	1134.21		703.75	2066.99	2126.91	2099.72	2102.54	2113.96	2099.72	2099.73	2099.72	2099.72	2104.65	2102.01	2101.29	2101.08		704.95	2607.52	2624.39	2351.51	2397.79	2361.24	2388.7	2494.26	2355.47	2354.71
						-1.26459	-0.04662	-0.01588													37.32	2747.71	1041.39		703.7	2060.24	2124.77	2097.81	2100.58	2111.91	2097.81	2097.81	2097.81	2097.81	2102.71	2100.08	2099.37	2099.15		704.9	2631.8	2615.78	2350.75	2394.93	2358.34	2387.71	2490.61	2354.44	2353.93
						-1.26509	-0.04692	-0.01586													37.33	2924.88	1025.27		703.65	1990.53	2122.65	2095.9	2098.64	2109.88	2095.9	2095.91	2095.9	2095.9	2100.78	2098.16	2097.46	2097.24		704.85	2552.59	2607.78	2349.93	2392.14	2355.82	2386.64	2486.97	2353.36	2353.09
						-1.26559	-0.04722	-0.01584													37.34	2931.5	927.868		703.6	2203.36	2120.7	2094.18	2096.87	2108.02	2094.18	2094.18	2094.18	2094.18	2099.03	2096.42	2095.72	2095.51		704.8	2715.3	2600.61	2349.33	2389.7	2353.89	2385.81	2483.64	2352.53	2352.48
						-1.26609	-0.04758	-0.0158													37.35	2660.4	1021.79		703.55	2360.38	2118.2	2091.89	2094.55	2105.61	2091.89	2091.9	2091.89	2091.89	2096.73	2094.13	2093.44	2093.22		704.75	2696.07	2593.46	2348.25	2386.9	2351.76	2384.5	2479.91	2351.23	2351.38
						-1.26658	-0.04792	-0.01577													37.36	2954.37	901.731		703.5	2282.78	2115.3	2089.2	2091.81	2102.79	2089.2	2089.2	2089.2	2089.2	2094.01	2091.43	2090.74	2090.53		704.7	2556.46	2586.8	2347.23	2384.26	2349.92	2383.25	2476.32	2350	2350.34
						-1.26708	-0.04831	-0.01575													37.37	3028.78	1037.47		703.45	1958.36	2112.59	2086.7	2089.28	2100.17	2086.7	2086.71	2086.7	2086.7	2091.49	2088.92	2088.23	2088.02		704.65	2518.21	2580.92	2346.61	2382.13	2348.67	2382.41	2473.2	2349.19	2349.71
						-1.26758	-0.04871	-0.01572													37.38	2628.03	1178.04		703.4	2086.14	2110.72	2085.03	2087.57	2098.38	2085.03	2085.04	2085.03	2085.03	2089.8	2087.24	2086.56	2086.35		704.6	2475.1	2575.46	2346.11	2380.2	2347.67	2381.68	2470.26	2348.5	2349.19
						-1.26808	-0.04905	-0.01569													37.39	3439.17	1126.99		703.35	2067.31	2108.51	2083.03	2085.53	2096.26	2083.03	2083.03	2083.03	2083.03	2087.78	2085.22	2084.55	2084.34		704.55	2391.2	2570.42	2345.73	2378.47	2346.91	2381.07	2467.52	2347.95	2348.79
						-1.26858	-0.04939	-0.01567													37.4	2951.83	1204.21		703.3	2066.29	2106.35	2081.07	2083.53	2094.18	2081.07	2081.07	2081.07	2081.07	2085.8	2083.25	2082.58	2082.37		704.5	2531.57	2565.87	2345.6	2377.07	2346.49	2380.72	2465.09	2347.66	2348.64
						-1.26908	-0.04967	-0.01565													37.41	2979.47	1210.16		703.25	2044.07	2104.2	2079.11	2081.53	2092.1	2079.11	2079.11	2079.11	2079.11	2083.81	2081.28	2080.62	2080.41		704.45	2500.84	2561.13	2345.05	2375.33	2345.72	2379.95	2462.31	2346.97	2348.08
						-1.26958	-0.04996	-0.01564													37.42	3592.53	1224.82		703.2	2165.53	2102.09	2077.2	2079.59	2090.07	2077.2	2077.2	2077.2	2077.2	2081.88	2079.36	2078.7	2078.49		704.4	2436.68	2556.67	2344.59	2373.75	2345.09	2379.28	2459.68	2346.37	2347.6
						-1.27009	-0.05027	-0.01563													37.43	3280.24	987.646		703.15	2086.14	2099.67	2074.97	2077.33	2087.73	2074.97	2074.97	2074.97	2074.97	2079.63	2077.12	2076.47	2076.26		704.35	2438.76	2552.57	2344.32	2372.41	2344.69	2378.79	2457.3	2345.97	2347.32
						-1.27059	-0.05055	-0.0156													37.44	3334.43	967.931		703.1	2069.47	2097.45	2072.94	2075.26	2085.59	2072.94	2072.95	2072.94	2072.94	2077.58	2075.08	2074.43	2074.22		704.3	2316.13	2548.62	2344.04	2371.12	2344.32	2378.3	2454.97	2345.57	2347.02
						-1.27109	-0.05088	-0.01558													37.45	3103.98	1141.44		703.05	2056.8	2095.28	2070.95	2073.24	2083.49	2070.95	2070.95	2070.95	2070.95	2075.57	2073.08	2072.44	2072.23		704.25	2403.76	2545.18	2344.12	2370.24	2344.33	2378.17	2453.05	2345.55	2347.09
						-1.27159	-0.0512	-0.01557													37.46	3266.7	937.236		703	2068.99	2093.13	2068.99	2071.24	2081.41	2068.99	2068.99	2068.99	2068.99	2073.58	2071.11	2070.47	2070.26		704.2	2495.08	2541.61	2343.95	2369.16	2344.1	2377.78	2450.93	2345.26	2346.9
						-1.27209	-0.05151	-0.01556													37.47	3577.28	1132.41		702.95	2065.71														704.15	2507.32	2537.9	2343.51	2367.86	2343.61	2377.13	2448.59	2344.72	2346.44
						-1.27259	-0.05183	-0.01553													37.48	3581.06	732.469		702.9	1909.27														704.1	2536.88	2534.26	2343.02	2366.56	2343.1	2376.45	2446.25	2344.15	2345.94
						-1.2731	-0.05211	-0.01549													37.49	2960.71	826.539		702.85	1920.9														704.05	2610.51	2530.64	2342.45	2365.21	2342.51	2375.67	2443.89	2343.5	2345.35
						-1.2736	-0.05244	-0.01545													37.5	3373.26	1069.88		702.8	1967.45														704	2376.95	2526.9	2341.66	2363.68	2341.7	2374.68	2441.34	2342.63	2344.55
						-1.2741	-0.0528	-0.01542													37.51	2563.64	877.047		702.75	2007.74														703.95	2560.78	2523.94	2341.56	2362.87	2341.59	2374.38	2439.53	2342.45	2344.43
						-1.2746	-0.05314	-0.01539													37.52	2684.58	896.793		702.7	2128.56														703.9	2467.36	2520.52	2340.92	2361.55	2340.94	2373.53	2437.22	2341.74	2343.77
						-1.2751	-0.05351	-0.01535													37.53	2717.52	1332.15		702.65	2052.61														703.85	2396.88	2517.46	2340.54	2360.54	2340.56	2372.97	2435.22	2341.31	2343.38
						-1.2756	-0.05383	-0.01532													37.54	2953.85	854.906		702.6	2013.1														703.8	2366.36	2514.69	2340.38	2359.76	2340.39	2372.6	2433.47	2341.08	2343.2
						-1.27609	-0.05416	-0.01529													37.55	2763.8	1033.04		702.55	2236.71														703.75	2338.8	2512.08	2340.3	2359.11	2340.31	2372.34	2431.85	2340.95	2343.11
						-1.27658	-0.05447	-0.01526													37.56	2539.42	998.437		702.5	2285.71														703.7	2541.2	2509.63	2340.31	2358.55	2340.31	2372.15	2430.35	2340.91	2343.1
						-1.27708	-0.05475	-0.01522													37.57	3476.53	922.433		702.45	2167.11														703.65	2583.91	2506.65	2339.72	2357.43	2339.72	2371.37	2428.29	2340.27	2342.49
						-1.27759	-0.05509	-0.01519													37.58	3450.72	1062.09		702.4	2021.58														703.6	2642.2	2503.6	2339	2356.2	2339	2370.46	2426.14	2339.51	2341.76
						-1.27809	-0.05543	-0.01515													37.59	3524.83	972.464		702.35	2143.74														703.55	2352.89	2500.45	2338.11	2354.82	2338.11	2369.38	2423.84	2338.58	2340.86
						-1.27859	-0.05579	-0.01513													37.6	3302.14	972.729		702.3	2135.84														703.5	2398.27	2498.2	2338.06	2354.3	2338.06	2369.16	2422.43	2338.5	2340.8
						-1.27909	-0.05615	-0.01511													37.61	3152.93	924.319		702.25	2183.57														703.45	2470.61	2495.88	2337.88	2353.68	2337.89	2368.8	2420.92	2338.28	2340.61
						-1.27959	-0.05646	-0.01508													37.62	2792.52	869.556		702.2	2127.54														703.4	2613.53	2493.39	2337.49	2352.86	2337.49	2368.22	2419.22	2337.86	2340.2
						-1.28009	-0.0568	-0.01506													37.63	3121.71	1144.73		702.15	2037.48														703.35	2472.62	2490.54	2336.68	2351.63	2336.68	2367.23	2417.14	2337.02	2339.38
						-1.28059	-0.05714	-0.01504													37.64	2650.86	1060.06		702.1	1895.88														703.3	2508.6	2488.16	2336.28	2350.83	2336.28	2366.65	2415.49	2336.59	2338.96
						-1.28109	-0.05747	-0.01502													37.65	2826.42	1157.04		702.05	2122.66														703.25	2354.01	2485.71	2335.78	2349.95	2335.78	2365.97	2413.77	2336.06	2338.44
						-1.28159	-0.05785	-0.015													37.66	2995.93	579.21		702	2117.62														703.2	2457.49	2483.77	2335.72	2349.53	2335.72	2365.74	2412.53	2335.99	2338.38
						-1.28209	-0.0582	-0.01497													37.67	2923.08	969.868		701.95	2124														703.15	2465.6	2481.57	2335.36	2348.82	2335.36	2365.21	2411.01	2335.61	2338
						-1.28259	-0.05856	-0.01495													37.68	2980.08	876.569		701.9	1919.73														703.1	2420.03	2479.38	2334.98	2348.09	2334.98	2364.66	2409.49	2335.2	2337.61
						-1.28309	-0.05889	-0.01493													37.69	3252.67	847.34		701.85	1941.63														703.05	2332.37	2477.37	2334.73	2347.51	2334.73	2364.23	2408.12	2334.93	2337.34
						-1.28359	-0.05921	-0.01491													37.7	2950.08	818.974		701.8	2059.78														703	2477.71	2475.66	2334.74	2347.21	2334.74	2364.07	2407.05	2334.93	2337.34
						-1.28409	-0.0596	-0.01489													37.71	2712.8	904.269		701.75	1932.91														702.95	2461.89	2473.56	2334.32	2346.48	2334.32	2363.48	2405.56	2334.49	2336.9
						-1.28459	-0.05997	-0.01487													37.72	3361.41	925.291		701.7	1965.27														702.9	2383.25	2471.54	2333.94	2345.82	2333.94	2362.94	2404.15	2334.1	2336.51
						-1.28509	-0.06031	-0.01485													37.73	3380.69	1067.35		701.65	2074.24														702.85	2429.48	2469.79	2333.8	2345.39	2333.8	2362.63	2402.98	2333.94	2336.36
						-1.28559	-0.06068	-0.01482													37.74	2832.19	899.189		701.6	2016.38														702.8	2532.16	2467.94	2333.51	2344.84	2333.51	2362.19	2401.71	2333.65	2336.06
						-1.28608	-0.061	-0.01479													37.75	2877.75	1050.02		701.55	2131.71														702.75	2449.99	2465.82	2332.93	2343.99	2332.93	2361.44	2400.15	2333.05	2335.47
						-1.28658	-0.06138	-0.01476													37.76	3430.94	1032.9		701.5	2094.36														702.7	2296.87	2463.97	2332.59	2343.39	2332.59	2360.94	2398.85	2332.7	2335.11
						-1.28708	-0.06174	-0.01474													37.77	3079.13	1124.54		701.45	2136.56														702.65	2278.62	2462.61	2332.69	2343.25	2332.69	2360.88	2398.02	2332.79	2335.2
						-1.28758	-0.06209	-0.01472													37.78	3386.96	1255.36		701.4	2102.71														702.6	2390.77	2461.32	2332.85	2343.17	2332.85	2360.88	2397.26	2332.94	2335.35
						-1.28808	-0.06246	-0.01471													37.79	3511	1016.41		701.35	2155.74														702.55	2270.53	2459.74	2332.68	2342.77	2332.68	2360.56	2396.2	2332.76	2335.16
						-1.28858	-0.0628	-0.0147													37.8	3023.32	664.776		701.3	2124.21														702.5	2316.66	2458.55	2332.86	2342.73	2332.86	2360.58	2395.51	2332.94	2335.34
						-1.28909	-0.06319	-0.01469													37.81	2659.69	709.151		701.25	2005.02														702.45	2446.29	2457.24	2332.91	2342.57	2332.91	2360.48	2394.69	2332.98	2335.37
						-1.28959	-0.06357	-0.01469													37.82	2568.22	967.908		701.2	2127.22														702.4	2404.86	2455.58	2332.58	2342.03	2332.58	2359.99	2393.52	2332.64	2335.03
						-1.29009	-0.0639	-0.01469													37.83	3102.65	692.926		701.15	2030.23														702.35	2342.38	2454.07	2332.36	2341.61	2332.36	2359.63	2392.48	2332.42	2334.8
						-1.29059	-0.06427	-0.01468													37.84	3492.83	892.051		701.1	2127.73														702.3	2379.03	2452.77	2332.33	2341.39	2332.33	2359.45	2391.64	2332.39	2334.76
						-1.29109	-0.06463	-0.01465													37.85	2868.28	949.613		701.05	2138.7														702.25	2326.24	2451.38	2332.2	2341.06	2332.2	2359.16	2390.71	2332.25	2334.61
						-1.29159	-0.06499	-0.01461													37.86	2719.63	1075.91		701	2097.93														702.2	2214.78	2450.17	2332.21	2340.9	2332.21	2359.03	2389.95	2332.26	2334.62
						-1.29209	-0.06535	-0.01458													37.87	3255.64	744.173		700.95	2236.76														702.15	2103.03	2449.32	2332.56	2341.07	2332.56	2359.23	2389.54	2332.6	2334.95
						-1.2926	-0.06569	-0.01456													37.88	2984.1	1162.39		700.9	2135.52														702.1	2278.64	2448.81	2333.24	2341.57	2333.24	2359.76	2389.47	2333.27	2335.61
						-1.29309	-0.0661	-0.01455													37.89	3683.16	1301.4		700.85	2147.02														702.05	2380.93	2447.82	2333.4	2341.56	2333.4	2359.78	2388.9	2333.43	2335.76
						-1.29359	-0.06649	-0.01452													37.9	3007.75	1032.26		700.8	2170.71														702	2369.29	2446.54	2333.26	2341.26	2333.26	2359.49	2388.04	2333.29	2335.61
						-1.29409	-0.06687	-0.0145													37.91	3450.28	1297.27		700.75	2218.35														701.95	2441.43	2445.32	2333.15	2341	2333.15	2359.24	2387.23	2333.18	2335.49
						-1.29459	-0.06724	-0.01448													37.92	2913.17	1101.29		700.7	2090.78														701.9	2401.84	2443.91	2332.83	2340.53	2332.83	2358.79	2386.22	2332.86	2335.16
						-1.29509	-0.06756	-0.01448													37.93	2849.31	1020.16		700.65	1993.25														701.85	2499.03	2442.63	2332.63	2340.18	2332.63	2358.44	2385.34	2332.65	2334.95
						-1.29559	-0.06791	-0.01447													37.94	3148.04	1028.03		700.6	2072.08														701.8	2236.31	2441.08	2332.14	2339.54	2332.14	2357.82	2384.18	2332.16	2334.45
						-1.29608	-0.06829	-0.01446													37.95	2572.6	976.458		700.55	2058.29														701.75	2312.26	2440.33	2332.42	2339.69	2332.42	2357.96	2383.81	2332.44	2334.72
						-1.29658	-0.0687	-0.01446													37.96	3090.48	1004.5		700.5	2050.31														701.7	2280.83	2439.37	2332.48	2339.61	2332.48	2357.88	2383.23	2332.5	2334.77
						-1.29708	-0.06916	-0.01445													37.97	2885.36	1256.79		700.45	1854.82														701.65	2253.43	2438.52	2332.63	2339.63	2332.63	2357.9	2382.76	2332.65	2334.91
						-1.29758	-0.06958	-0.01443													37.98	3126.75	1130.69		700.4	1918.79														701.6	2210.16	2437.77	2332.86	2339.73	2332.86	2358	2382.37	2332.88	2335.13
						-1.29808	-0.07	-0.01441													37.99	3186.58	1048.24		700.35	2165.8														701.55	2243.32	2437.16	2333.23	2339.97	2333.23	2358.23	2382.13	2333.24	2335.48
						-1.29858	-0.0704	-0.01438													38	3170.9	811.376		700.3	2245.7														701.5	2333.49	2436.48	2333.49	2340.11	2333.49	2358.36	2381.8	2333.5	2335.74
						-1.29908	-0.07076	-0.01435													38.01	2964.19	1216.02
						-1.29958	-0.07116	-0.01432													38.02	2614.6	1174.3
						-1.30008	-0.07155	-0.0143													38.03	3096.19	1329.97
						-1.30058	-0.07196	-0.01431													38.04	3174.89	882.744
						-1.30108	-0.07241	-0.01434													38.05	3189.55	955.917
						-1.30158	-0.07282	-0.01434													38.06	3367.35	844.178
						-1.30209	-0.07324	-0.01432													38.07	2532.04	1354.79
						-1.30259	-0.07363	-0.01429													38.08	3361.74	874.154
						-1.30308	-0.07398	-0.01427													38.09	3046.79	1169.92
						-1.30358	-0.07441	-0.01425													38.1	3191.53	1111.59
						-1.30408	-0.07484	-0.01422													38.11	3317.49	964.731
						-1.30458	-0.07531	-0.01422													38.12	2567.53	1031.9
						-1.30508	-0.07575	-0.01421													38.13	2886.42	1073.99
						-1.30557	-0.07614	-0.0142													38.14	2770.13	975.871
						-1.30607	-0.07655	-0.01418													38.15	3070.72	972.821
						-1.30657	-0.0769	-0.01416													38.16	2577.18	1108.3
						-1.30708	-0.07729	-0.01414													38.17	3006.73	1162.65
						-1.30758	-0.0777	-0.01413													38.18	2742.1	877.057
						-1.30808	-0.07805	-0.01412													38.19	2671.82	1046.7
						-1.30859	-0.07847	-0.01411													38.2	3074.83	900.558
						-1.30909	-0.07886	-0.01411													38.21	2644.28	947.55
						-1.30959	-0.07924	-0.01411													38.22	3401.29	995.704
						-1.31008	-0.07969	-0.01411													38.23	3030.27	1059.34
						-1.31059	-0.08011	-0.01409													38.24	2866.38	962.451
						-1.31109	-0.08054	-0.01407													38.25	2945.16	1098.24
						-1.3116	-0.08095	-0.01405													38.26	2597.77	1036.86
						-1.3121	-0.08132	-0.01402													38.27	2326.31	1003.34
						-1.3126	-0.08178	-0.014													38.28	2888.17	1259.68
						-1.3131	-0.08223	-0.01398													38.29	3095.11	971.448
						-1.3136	-0.08263	-0.01398													38.3	2889.24	836.966
						-1.3141	-0.08307	-0.01397													38.31	3394.88	1040.84
						-1.3146	-0.08355	-0.01396													38.32	3531.07	1097.02
						-1.31509	-0.08407	-0.01396													38.33	3248	956.902
						-1.31559	-0.08457	-0.01395													38.34	2870.78	851.566
						-1.31609	-0.08501	-0.01393													38.35	2445.66	934.495
						-1.31659	-0.08544	-0.01393													38.36	2929.59	891.412
						-1.31709	-0.08588	-0.01392													38.37	3094.77	579.273
						-1.31759	-0.08645	-0.01389													38.38	3294.36	1173.77
						-1.31809	-0.08698	-0.01386													38.39	3597.02	1111.37
						-1.31859	-0.08747	-0.01384													38.4	3414.2	980.015
						-1.31909	-0.08794	-0.01381													38.41	2962.03	1030.35
						-1.31959	-0.08833	-0.01379													38.42	3235.45	1066.1
						-1.32009	-0.08877	-0.01376													38.43	3105.66	1344.04
						-1.32059	-0.08926	-0.01374													38.44	2697.21	681.275
						-1.32109	-0.08969	-0.01374													38.45	2972.58	969.193
						-1.3216	-0.09017	-0.01375													38.46	3308.26	932.47
						-1.3221	-0.09061	-0.01375													38.47	3011.34	1101.45
						-1.3226	-0.09104	-0.01375													38.48	3236.51	1071.41
						-1.3231	-0.09154	-0.01373													38.49	3485.44	906.986
						-1.3236	-0.09197	-0.01372													38.5	3447.54	748.599
						-1.3241	-0.09244	-0.01369													38.51	3161.82	1164.34
						-1.32459	-0.09291	-0.01366													38.52	3347.18	858.125
						-1.32509	-0.09334	-0.01364													38.53	2806.95	1070.9
						-1.32558	-0.09376	-0.01362													38.54	2686.24	889.159
						-1.32608	-0.09414	-0.01361													38.55	2834.84	826.321
						-1.32658	-0.09463	-0.01361													38.56	2673.42	868.684
						-1.32709	-0.09518	-0.0136													38.57	3066.2	784.533
						-1.32759	-0.09566	-0.01359													38.58	2994.55	714.337
						-1.32809	-0.09618	-0.01358													38.59	2670.8	890.739
						-1.32859	-0.09665	-0.01357													38.6	2613.09	989.521
						-1.32909	-0.09713	-0.01357													38.61	3270.56	941.279
						-1.32959	-0.09763	-0.01356													38.62	3365.62	989.739
						-1.33009	-0.09807	-0.01356													38.63	3310.98	1004.73
						-1.33059	-0.09853	-0.01356													38.64	2778.51	1208.18
						-1.3311	-0.09896	-0.01356													38.65	2402.36	912.376
						-1.3316	-0.09946	-0.01356													38.66	2923.1	853.59
						-1.3321	-0.09999	-0.01357													38.67	2576.16	818.164
						-1.3326	-0.10046	-0.01357													38.68	3171.33	1001.48
						-1.3331	-0.10097	-0.01355													38.69	2891.13	807.933
						-1.3336	-0.10148	-0.01353													38.7	2944.31	1023.25
						-1.3341	-0.10194	-0.01353													38.71	3158.88	1388.19
						-1.33459	-0.10238	-0.01353													38.72	2952.26	1068.2
						-1.33509	-0.10277	-0.01352													38.73	3192.3	857.568
						-1.33558	-0.10322	-0.01351													38.74	3248.33	593.61
						-1.33609	-0.1037	-0.01353													38.75	3121.03	741.915
						-1.33659	-0.10414	-0.01355													38.76	2658.96	694.464
						-1.33709	-0.10464	-0.01355													38.77	3142.92	734.872
						-1.33759	-0.10513	-0.01353													38.78	2408.39	685.905
						-1.33809	-0.10564	-0.0135													38.79	3609.98	586.957
						-1.33859	-0.10618	-0.01349													38.8	3019.63	1012.26
						-1.33909	-0.1066	-0.01348													38.81	2819.99	884.611
						-1.33959	-0.10704	-0.01346													38.82	2670.87	977.079
						-1.34009	-0.10747	-0.01343													38.83	2411.73	816.955
						-1.34059	-0.10789	-0.0134													38.84	3176.55	980.344
						-1.34109	-0.10844	-0.01338													38.85	2923.41	948.505
						-1.3416	-0.10899	-0.01337													38.86	2938.82	773.419
						-1.3421	-0.10953	-0.01338													38.87	2953.55	872.311
						-1.3426	-0.11005	-0.01338													38.88	3076.17	660.498
						-1.3431	-0.11051	-0.01339													38.89	3145.59	851.395
						-1.34359	-0.11103	-0.01339													38.9	2948.73	751.337
						-1.34409	-0.11152	-0.01339													38.91	3077.75	652.535
						-1.34458	-0.11202	-0.01338													38.92	3126.21	885.959
						-1.34508	-0.11255	-0.01336													38.93	2655.07	765.737
						-1.34558	-0.113	-0.01336													38.94	2926.42	958.302
						-1.34609	-0.11349	-0.01337													38.95	3299.46	1010.67
						-1.34659	-0.11398	-0.01339													38.96	2950.83	972.235
						-1.34709	-0.1145	-0.01339													38.97	3269.36	958.071
						-1.34759	-0.11515	-0.01338													38.98	3368.41	805.915
						-1.34809	-0.11567	-0.01337													38.99	3100.47	1001.51
						-1.34859	-0.11611	-0.01336													39	2385.23	901.771
						-1.34909	-0.11661	-0.01336													39.01	2445.25	723.787
						-1.34959	-0.11715	-0.01336													39.02	2982.68	1049.71
						-1.35009	-0.11783	-0.01336													39.03	3056.94	861.004
						-1.35059	-0.11846	-0.01335													39.04	3160.41	1005.82
						-1.3511	-0.11898	-0.01333													39.05	3197.84	952.085
						-1.3516	-0.11949	-0.01337													39.06	2896.64	1041.28
						-1.3521	-0.11997	-0.01349													39.07	3026.42	981.856
						-1.3526	-0.12051	-0.01358													39.08	2990.03	924.238
						-1.3531	-0.12102	-0.01361													39.09	2786.78	897.861
						-1.3536	-0.12145	-0.01363													39.1	3064.45	823.08
						-1.35409	-0.12195	-0.01364													39.11	3304.2	728.709
						-1.35459	-0.12245	-0.01368													39.12	2806.69	1104.83
						-1.35509	-0.12294	-0.01372													39.13	3148.79	967.23
						-1.35559	-0.12345	-0.01372													39.14	2777.98	890.173
						-1.35609	-0.12403	-0.0137													39.15	2808.68	1153.19
						-1.35659	-0.12467	-0.01369													39.16	2606.65	898.02
						-1.35709	-0.12524	-0.01368													39.17	3240.79	800.243
						-1.35759	-0.12584	-0.01366													39.18	2770.54	696.232
						-1.35809	-0.12645	-0.01365													39.19	3041.28	886.91
						-1.35859	-0.12702	-0.01363													39.2	2914.09	982.462
						-1.35909	-0.1276	-0.01364													39.21	3345.88	1070.06
						-1.35959	-0.12808	-0.01365													39.22	3325.64	888.825
						-1.36009	-0.12848	-0.01364													39.23	3666.78	749.586
						-1.3606	-0.12894	-0.01363													39.24	3031.67	822.242
						-1.3611	-0.12942	-0.01362													39.25	2928.74	895.521
						-1.36159	-0.12997	-0.0136													39.26	3468.63	1149.47
						-1.36209	-0.1305	-0.01357													39.27	3038.51	1385.15
						-1.36259	-0.13097	-0.01357													39.28	3197.04	975.953
						-1.36309	-0.13149	-0.01357													39.29	2770.85	1024.68
						-1.36359	-0.13197	-0.01356													39.3	3106.4	868.546
						-1.36408	-0.13247	-0.01354													39.31	2836.58	1167.9
						-1.36458	-0.13296	-0.01354													39.32	2975.19	1075.8
						-1.36508	-0.13349	-0.01355													39.33	3196.34	1104.52
						-1.36559	-0.13419	-0.01356													39.34	2846.23	913.188
						-1.36609	-0.13484	-0.01357													39.35	3210.04	1009.66
						-1.36659	-0.13538	-0.01356													39.36	3144.06	1121.71
						-1.36709	-0.13592	-0.01354													39.37	2999.73	1210.08
						-1.36759	-0.13643	-0.01353													39.38	2584.59	1072.4
						-1.36809	-0.137	-0.01352													39.39	3398.16	897.113
						-1.36859	-0.13758	-0.01352													39.4	2927.83	859.581
						-1.36909	-0.13811	-0.01354													39.41	2768.45	977.572
						-1.36959	-0.13862	-0.01354													39.42	2925.78	973.164
						-1.37009	-0.13912	-0.01352													39.43	3055.34	1105.33
						-1.37059	-0.1397	-0.01351													39.44	3235.9	1023.38
						-1.37109	-0.14026	-0.01351													39.45	2280.12	735.978
						-1.37159	-0.14082	-0.0135													39.46	3039.62	676.675
						-1.37209	-0.14144	-0.01349													39.47	2575.82	804.955
						-1.37259	-0.14191	-0.0135													39.48	2799.42	818.839
						-1.37309	-0.14238	-0.01352													39.49	2730.11	777.972
						-1.37359	-0.14295	-0.01356													39.5	2651.38	726.532
						-1.37409	-0.14353	-0.01357													39.51	2926.5	903.1
						-1.37458	-0.14418	-0.01355													39.52	2613.55	847.244
						-1.37508	-0.14481	-0.01354													39.53	2738.96	929.977
						-1.37559	-0.14544	-0.01354													39.54	2861.51	1014.64
						-1.37609	-0.14615	-0.01355													39.55	3211.86	992.356
						-1.37659	-0.14674	-0.01355													39.56	3247.97	986.594
						-1.37709	-0.1473	-0.01353													39.57	3325.87	731.132
						-1.37759	-0.14785	-0.01352													39.58	2864.97	847.23
						-1.37808	-0.1484	-0.01351													39.59	2299.98	1036.39
						-1.37858	-0.14901	-0.01353													39.6	2588.64	823.886
						-1.37908	-0.1495	-0.01356													39.61	2699.6	1048.39
						-1.37958	-0.15001	-0.01357													39.62	2677.91	942.444
						-1.38009	-0.15059	-0.01356													39.63	2395.6	1003.42
						-1.38059	-0.1511	-0.01355													39.64	2401.75	1147.7
						-1.38108	-0.15168	-0.01356													39.65	2862.63	863.048
						-1.38158	-0.15224	-0.01357													39.66	3112.79	905.667
						-1.38208	-0.15276	-0.01358													39.67	2753.73	774.212
						-1.38258	-0.15331	-0.0136													39.68	2962.44	1064
						-1.38308	-0.1539	-0.01363													39.69	3232.53	1041.48
						-1.38357	-0.1546	-0.01367													39.7	2963.91	627.156
						-1.38407	-0.15521	-0.01369													39.71	2752.54	774.553
						-1.38457	-0.15577	-0.01369													39.72	2868.86	870.418
						-1.38507	-0.15638	-0.0137													39.73	2743.95	1004.11
						-1.38557	-0.15689	-0.01373													39.74	2714.52	1132.02
						-1.38607	-0.15743	-0.01375													39.75	3116.69	955.821
						-1.38658	-0.15805	-0.01376													39.76	3211.6	961.505
						-1.38708	-0.15866	-0.01376													39.77	2901.03	1119.31
						-1.38758	-0.1593	-0.01377													39.78	3369.02	1046.52
						-1.38808	-0.15984	-0.01378													39.79	2999.53	1102.11
						-1.38858	-0.16039	-0.01379													39.8	3336.86	812.494
						-1.38908	-0.16107	-0.01381													39.81	2946.54	1036.44
						-1.38958	-0.16192	-0.01382													39.82	2675.25	1037.95
						-1.39009	-0.16276	-0.01384													39.83	2704.52	897.508
						-1.39059	-0.1633	-0.01389													39.84	3142.14	858.901
						-1.39109	-0.16381	-0.01393													39.85	3003.71	1003.74
						-1.39159	-0.16445	-0.01395													39.86	2539.7	716.916
						-1.39209	-0.16507	-0.01396													39.87	3092.48	758.842
						-1.39259	-0.16563	-0.01399													39.88	2756.81	769.053
						-1.39308	-0.16614	-0.01402													39.89	2737.19	665.078
						-1.39358	-0.16668	-0.01405													39.9	3174.28	801.659
						-1.39407	-0.16732	-0.01406													39.91	3143.8	991.659
						-1.39458	-0.16799	-0.01408													39.92	3265.73	850.71
						-1.39508	-0.16871	-0.01412													39.93	3368.35	631.084
						-1.39558	-0.1694	-0.01417													39.94	3207.54	923.908
						-1.39608	-0.16996	-0.01419													39.95	3119.3	930.077
						-1.39658	-0.17064	-0.01421													39.96	3097.76	800.822
						-1.39708	-0.17123	-0.01424													39.97	3503.47	1013.79
						-1.39758	-0.17167	-0.01427													39.98	3150.41	802.017
						-1.39808	-0.17224	-0.01428													39.99	3026.56	815.132
						-1.39858	-0.17287	-0.0143													40	3115.38	884.75
						-1.39908	-0.17358	-0.01431													40.01	3262.48	649.149
						-1.39959	-0.17432	-0.0143													40.02	3019.25	737.865
						-1.40009	-0.17504	-0.01433													40.03	3247.3	785.323
						-1.40058	-0.17573	-0.01439													40.04	3404.12	770.287
						-1.40108	-0.17627	-0.01445													40.05	3569.09	1099.43
						-1.40158	-0.17688	-0.01449													40.06	3045.19	749.514
						-1.40209	-0.17757	-0.01453													40.07	3216.9	1133.13
						-1.40258	-0.17826	-0.01457													40.08	3209.7	865.933
						-1.40308	-0.17895	-0.0146													40.09	3361.73	1125.06
						-1.40357	-0.17953	-0.01462													40.1	3837.07	982.598
						-1.40407	-0.18017	-0.01464													40.11	3318.81	834.922
						-1.40457	-0.1809	-0.01468													40.12	3432.29	1136.45
						-1.40508	-0.18149	-0.01471													40.13	3115.52	1198.98
						-1.40558	-0.18201	-0.01474													40.14	3182.23	1045.38
						-1.40608	-0.18249	-0.01479													40.15	2763.28	906.405
						-1.40658	-0.183	-0.01482													40.16	3148.78	994.778
						-1.40708	-0.18359	-0.01483													40.17	3077.32	846.728
						-1.40758	-0.18407	-0.01486													40.18	3323.26	1085.03
						-1.40808	-0.18463	-0.0149													40.19	3284.28	984.181
						-1.40858	-0.18533	-0.01493													40.2	2794.53	873.388
						-1.40908	-0.18599	-0.01495													40.21	2900.11	706.308
						-1.40959	-0.18674	-0.01499													40.22	3154.05	732.422
						-1.41009	-0.18741	-0.01503													40.23	3117.47	915.978
						-1.41059	-0.18806	-0.01508													40.24	2882.51	850.514
						-1.41108	-0.1889	-0.01512													40.25	2633.57	729.246
						-1.41158	-0.18973	-0.01516													40.26	3284.9	718.121
						-1.41209	-0.19049	-0.01519													40.27	2806.99	820.591
						-1.41258	-0.19106	-0.01522													40.28	2501.36	1411.6
						-1.41308	-0.19154	-0.01528													40.29	3046.67	1190.3
						-1.41357	-0.19207	-0.01537													40.3	2454.13	975.283
						-1.41407	-0.1926	-0.01544													40.31	2721.13	895.99
						-1.41458	-0.19328	-0.01549													40.32	2405.87	925.088
						-1.41508	-0.19412	-0.01553													40.33	2923.01	1144.67
						-1.41558	-0.19501	-0.01557													40.34	3183.19	1044.85
						-1.41608	-0.1958	-0.01561													40.35	3011.68	872.986
						-1.41658	-0.1964	-0.01564													40.36	2826.3	888.914
						-1.41708	-0.19707	-0.01566													40.37	2624.65	965.676
						-1.41758	-0.19783	-0.01569													40.38	2353	1017.62
						-1.41808	-0.19844	-0.01573													40.39	2104.56	894.745
						-1.41858	-0.19902	-0.01577													40.4	2385.07	1128.84
						-1.41908	-0.19974	-0.01579													40.41	2896.99	1051.19
						-1.41958	-0.2014	-0.01581													40.42	3012.27	990.813
						-1.42008	-0.20388	-0.01587													40.43	3303.56	775.901
						-1.42058	-0.20578	-0.01597													40.44	3068.64	812.619
						-1.42108	-0.20693	-0.01605													40.45	2972.94	1280.26
						-1.42158	-0.20768	-0.01612													40.46	3062.97	945.961
						-1.42208	-0.20829	-0.01621													40.47	2560.77	1136.76
						-1.42257	-0.20886	-0.01627													40.48	3169.94	1165.97
						-1.42307	-0.20922	-0.01634													40.49	2918.14	892.65
						-1.42357	-0.20972	-0.01647													40.5	3150.47	772.606
						-1.42407	-0.21059	-0.01657													40.51	2976.18	977.994
						-1.42457	-0.21149	-0.01665													40.52	2641.84	793.408
						-1.42507	-0.21229	-0.01675													40.53	2730.02	1042.53
						-1.42557	-0.21303	-0.01683													40.54	3233.74	975.473
						-1.42607	-0.21376	-0.01689													40.55	2998.3	1128.78
						-1.42657	-0.21456	-0.01693													40.56	2845.38	966.559
						-1.42708	-0.21528	-0.01697													40.57	2722.1	1093.85
						-1.42757	-0.21598	-0.01702													40.58	2834.81	1114.19
						-1.42808	-0.21666	-0.01706													40.59	3276.17	1157.85
						-1.42858	-0.21725	-0.01711													40.6	2623.89	1069.95
						-1.42908	-0.21786	-0.01718													40.61	2681.1	1097.84
						-1.42958	-0.21834	-0.01725													40.62	2500.92	1549.17
						-1.43008	-0.21881	-0.01729													40.63	2763.42	1532.32
						-1.43058	-0.21946	-0.01733													40.64	3072.45	1544.99
						-1.43108	-0.2202	-0.01741													40.65	3365.98	1765.85
						-1.43158	-0.22099	-0.01749													40.66	3171.76	1843.55
						-1.43208	-0.22164	-0.01757													40.67	2684.98	1868.71
						-1.43257	-0.2222	-0.01764													40.68	2982.84	1713.5
						-1.43307	-0.22282	-0.01771													40.69	3279.95	2247.04
						-1.43357	-0.2234	-0.0178													40.7	2602.98	2171.14
						-1.43407	-0.22412	-0.01789													40.71	2683.62	2199.52
						-1.43457	-0.2248	-0.01797													40.72	2996.83	2514.42
						-1.43507	-0.22543	-0.01806													40.73	2988.15	2306.24
						-1.43557	-0.22617	-0.01814													40.74	3228.89	2843.52
						-1.43607	-0.22688	-0.01822													40.75	3344.18	2062.77
						-1.43657	-0.22755	-0.01833													40.76	2858.48	2342.26
						-1.43707	-0.22806	-0.01845													40.77	3026.53	2625.95
						-1.43757	-0.22838	-0.01859													40.78	2918.22	2608.36
						-1.43807	-0.2289	-0.01874													40.79	2917.27	2349.78
						-1.43858	-0.22964	-0.01887													40.8	3132.75	2163
						-1.43908	-0.23042	-0.01895													40.81	2533.68	2124.88
						-1.43958	-0.23115	-0.01903													40.82	2410.69	1806.28
						-1.44007	-0.23176	-0.01915													40.83	2653.6	1819.24
						-1.44057	-0.23247	-0.01927													40.84	2883.24	1791.84
						-1.44107	-0.23325	-0.01937													40.85	2457.18	1575.76
						-1.44157	-0.23397	-0.01945													40.86	2502.93	1862.22
						-1.44207	-0.23464	-0.01954													40.87	3304.85	1517.48
						-1.44256	-0.2351	-0.01964													40.88	2956.04	1086.79
						-1.44306	-0.23565	-0.01977													40.89	2997.38	1315.39
						-1.44356	-0.2363	-0.01995													40.9	2487.49	1387.85
						-1.44406	-0.23688	-0.02012													40.91	3088.18	1313.65
						-1.44457	-0.23754	-0.02023													40.92	2432.86	1119.03
						-1.44507	-0.23816	-0.02033													40.93	2703.12	1188.65
						-1.44557	-0.23876	-0.02046													40.94	2721.85	1133.72
						-1.44607	-0.23946	-0.02058													40.95	3613.06	1029.27
						-1.44657	-0.24018	-0.02069													40.96	3757.38	993.423
						-1.44707	-0.24098	-0.02077													40.97	2736.11	1519.23
						-1.44757	-0.24175	-0.02086													40.98	3097.02	1056.52
						-1.44807	-0.24254	-0.02099													40.99	2912.37	1161.86
						-1.44858	-0.24325	-0.02111													41	3368.24	1121.59
						-1.44908	-0.24374	-0.02127													41.01	2908.61	1157.3
						-1.44957	-0.24437	-0.0215													41.02	2503.7	644.455
						-1.45007	-0.24503	-0.02172													41.03	3186.45	1307.18
						-1.45057	-0.24563	-0.02189													41.04	2956.2	1031.4
						-1.45107	-0.24642	-0.02202													41.05	2779.95	948.389
						-1.45157	-0.24711	-0.02212													41.06	2786.63	919.84
						-1.45206	-0.24764	-0.02221													41.07	2761.51	767.359
						-1.45256	-0.24818	-0.02231													41.08	2936.97	712.732
						-1.45306	-0.2486	-0.02242													41.09	2716.8	1002.53
						-1.45356	-0.24914	-0.02256													41.1	2435.73	793.478
						-1.45406	-0.24992	-0.0227													41.11	3226.28	737.998
						-1.45456	-0.25083	-0.02283													41.12	2964.21	798.15
						-1.45506	-0.25172	-0.02296													41.13	2984.47	762.52
						-1.45556	-0.25242	-0.02307													41.14	2628.63	768.402
						-1.45606	-0.25334	-0.02319													41.15	2375.61	760.922
						-1.45656	-0.25445	-0.02332													41.16	2749.12	953.781
						-1.45706	-0.25546	-0.02345													41.17	2915.79	755.679
						-1.45756	-0.25632	-0.02362													41.18	2731.34	856.549
						-1.45807	-0.25689	-0.02385													41.19	2624.1	786.667
						-1.45857	-0.25741	-0.02403													41.2	2847.33	933.22
						-1.45907	-0.25805	-0.02415													41.21	3442.23	1102.49
						-1.45956	-0.25882	-0.02426													41.22	3312.23	1062.58
						-1.46006	-0.25972	-0.02438													41.23	2705.05	981.72
						-1.46056	-0.26041	-0.02453													41.24	2969.4	902.602
						-1.46106	-0.2609	-0.02471													41.25	2926.54	798.896
						-1.46156	-0.26145	-0.02491													41.26	2649.36	767.238
						-1.46206	-0.26204	-0.02513													41.27	2912.43	1083.55
						-1.46257	-0.26278	-0.02531													41.28	2763.85	814.412
						-1.46308	-0.26353	-0.02553													41.29	2782.56	648.747
						-1.46358	-0.2642	-0.02578													41.3	2976.3	823.4
						-1.46408	-0.2649	-0.02598													41.31	2852.83	731.337
						-1.46458	-0.2656	-0.02614													41.32	2994	791.3
						-1.46508	-0.26645	-0.02632													41.33	3054.73	917.313
						-1.46558	-0.26724	-0.02651													41.34	2597.21	809.386
						-1.46608	-0.26788	-0.02672													41.35	2995.52	804.955
						-1.46658	-0.26862	-0.02697													41.36	2912.61	862.805
						-1.46709	-0.26912	-0.0272													41.37	3101.13	611.159
						-1.46759	-0.27036	-0.02737													41.38	2615.66	970.167
						-1.46809	-0.27479	-0.02752													41.39	2598.2	705.664
						-1.46859	-0.27972	-0.02773													41.4	2575	861.867
						-1.46909	-0.28177	-0.02796													41.41	3116.06	900.512
						-1.46959	-0.28243	-0.02814													41.42	2920.02	939.844
						-1.47009	-0.28296	-0.02829													41.43	2619.49	1101.78
						-1.47059	-0.28364	-0.02846													41.44	2477.48	678.683
						-1.47109	-0.28421	-0.02863													41.45	3127.53	921.859
						-1.47158	-0.28488	-0.02878													41.46	3344.17	1273.17
						-1.47208	-0.28568	-0.02898													41.47	3138.55	877.715
						-1.47258	-0.28632	-0.02925													41.48	2799.5	566.678
						-1.47308	-0.28708	-0.02952													41.49	2491.95	776.927
						-1.47358	-0.28786	-0.02971													41.5	2776.34	745.374
						-1.47409	-0.2886	-0.02987													41.51	3070.55	858.589
						-1.47459	-0.28936	-0.03005													41.52	2550.1	779.649
						-1.47509	-0.29011	-0.03024													41.53	2710.14	918.904
						-1.47559	-0.29083	-0.03043													41.54	2270.9	723.035
						-1.47608	-0.29137	-0.03063													41.55	2888.67	903.7
						-1.47658	-0.29205	-0.03084													41.56	2889.4	924.287
						-1.47709	-0.29282	-0.03107													41.57	3090.87	649.192
						-1.47759	-0.29342	-0.0313													41.58	2921.35	1105.91
						-1.47809	-0.29414	-0.03153													41.59	2443.34	841.92
						-1.47859	-0.29473	-0.03176													41.6	2494.1	697.272
						-1.47909	-0.29523	-0.032													41.61	2543.13	927.311
						-1.47959	-0.29612	-0.03225													41.62	2750.89	1071.96
						-1.48009	-0.29722	-0.03247													41.63	2428.44	995.031
						-1.48059	-0.29828	-0.03266													41.64	2834.71	911.205
						-1.48108	-0.29899	-0.03285													41.65	2844.49	1079.31
						-1.48158	-0.29951	-0.03311													41.66	2992.67	885.686
						-1.48207	-0.30022	-0.03337													41.67	2781.24	1102.16
						-1.48258	-0.30106	-0.03359													41.68	2967.14	628.115
						-1.48308	-0.30189	-0.03381													41.69	2530.42	598.444
						-1.48358	-0.30258	-0.03412													41.7	2983.15	616.105
						-1.48408	-0.30325	-0.03449													41.71	2500.52	535.258
						-1.48458	-0.30398	-0.03481													41.72	2766.07	866.959
						-1.48508	-0.30446	-0.03507													41.73	2412.74	1053.11
						-1.48559	-0.30497	-0.0353													41.74	2583.02	884.809
						-1.48609	-0.30581	-0.03552													41.75	2665.82	898.731
						-1.48659	-0.30662	-0.03573													41.76	2782.7	778.882
						-1.48709	-0.30731	-0.03598													41.77	2317.12	1122.37
						-1.48759	-0.30799	-0.03624													41.78	3484.92	1495.44
						-1.48809	-0.30857	-0.0365													41.79	2991.11	821.169
						-1.48859	-0.30927	-0.03676													41.8	3012.35	657.219
						-1.48909	-0.31005	-0.03701													41.81	2893.87	867.142
						-1.48959	-0.31081	-0.03723													41.82	2910.64	1015.14
						-1.49009	-0.31167	-0.03746													41.83	2726.24	992.104
						-1.49059	-0.31241	-0.03777													41.84	3044.28	912.446
						-1.49108	-0.31306	-0.0381													41.85	3671.58	977.414
						-1.49158	-0.31364	-0.03838													41.86	2904.32	733.558
						-1.49208	-0.31434	-0.03868													41.87	3028.6	480.624
						-1.49258	-0.31499	-0.03906													41.88	3012.28	824.051
						-1.49308	-0.31543	-0.03941													41.89	2526.34	817.605
						-1.49358	-0.31619	-0.03969													41.9	2436.6	668.662
						-1.49408	-0.31709	-0.03998													41.91	2612.35	879.84
						-1.49458	-0.31773	-0.04026													41.92	3158.93	863.973
						-1.49508	-0.31827	-0.04055													41.93	3422.53	702.52
						-1.49558	-0.31871	-0.04083													41.94	3151.99	821.622
						-1.49608	-0.31936	-0.04113													41.95	2835.48	863.513
						-1.49658	-0.32026	-0.04148													41.96	3021.01	949.537
						-1.49709	-0.32114	-0.04209													41.97	2327.05	873.406
						-1.49758	-0.32205	-0.04217													41.98	3109.8	683.154
						-1.49872	-0.32345	-0.03961													41.99	3172.29	857.601
																					42	3257.77	739.466
																					42.01	2865.05	756.206
																					42.02	3320.11	896.185
																					42.03	2985.44	745.34
																					42.04	3035.91	892.557
																					42.05	2772.29	1081.2
																					42.06	2603.08	703.331
																					42.07	2768.66	594.512
																					42.08	2834.94	875.804
																					42.09	2949.92	809.903
																					42.1	2875.38	941.85
																					42.11	3024.61	829.235
																					42.12	2902.4	1124.51
																					42.13	2659.84	735.412
																					42.14	2745.26	693.279
																					42.15	2812.48	932.613
																					42.16	2744.1	1115.36
																					42.17	3025.08	637.738
																					42.18	3036.03	987.792
																					42.19	3405.14	1042.26
																					42.2	3235.46	681.729
																					42.21	3140.14	894.824
																					42.22	2782.17	755.644
																					42.23	3041.61	617.867
																					42.24	3542.69	1069.82
																					42.25	3635.99	872.672
																					42.26	2792.63	1073.51
																					42.27	2684.3	784.22
																					42.28	2959.45	703.069
																					42.29	3253.14	837.397
																					42.3	3039.93	824.888
																					42.31	3428.91	598.559
																					42.32	3090.16	835.271
																					42.33	2907.52	994.534
																					42.34	3505.82	738.619
																					42.35	3522.96	1039.61
																					42.36	3187.59	1149.38
																					42.37	3177.9	912.672
																					42.38	3755.29	625.001
																					42.39	3289.74	672.311
																					42.4	3701.97	717.94
																					42.41	3186.43	652.925
																					42.42	2859.24	649.191
																					42.43	2971.42	774.28
																					42.44	3073.56	860.714
																					42.45	3551.88	982.393
																					42.46	3158.15	773.496
																					42.47	3084.52	580.377
																					42.48	3398.68	723.105
																					42.49	3511	906.814
																					42.5	3611.62	813.313
																					42.51	3713.09	1128.3
																					42.52	3762.9	836.637
																					42.53	3549.6	797.145
																					42.54	2909.76	454.358
																					42.55	2964.33	904.878
																					42.56	2696.53	807.757
																					42.57	3530.02	882.265
																					42.58	3626.84	850.269
																					42.59	2982.59	809.788
																					42.6	2958.18	912.837
																					42.61	3551.16	833.817
																					42.62	3637.43	666.197
																					42.63	3434.71	864.37
																					42.64	3110.48	1125.71
																					42.65	3367.87	787.481
																					42.66	3272.71	825.107
																					42.67	3638.06	916.348
																					42.68	3339.53	705.4
																					42.69	3283.78	815.364
																					42.7	2902.82	1027.47
																					42.71	2980.2	716.209
																					42.72	3390.96	853.206
																					42.73	3763.2	721.408
																					42.74	4015.98	1028.1
																					42.75	3506.26	986.186
																					42.76	3161.83	778.184
																					42.77	3319.66	753.757
																					42.78	3268.7	802.616
																					42.79	3050.33	740.844
																					42.8	3383.6	980.359
																					42.81	3404.15	652.132
																					42.82	3373.82	682.095
																					42.83	3730.99	571.565
																					42.84	3212.19	564.503
																					42.85	3485.03	817.228
																					42.86	3154.69	941.123
																					42.87	3095.3	939.506
																					42.88	3571.04	884.251
																					42.89	4006.68	723.325
																					42.9	3156.09	581.902
																					42.91	3757.26	825.076
																					42.92	3124.83	591.557
																					42.93	3458.19	620.919
																					42.94	3708.93	489.509
																					42.95	3692.46	727.036
																					42.96	4139.53	888.091
																					42.97	3256.3	802.081
																					42.98	3358.47	891.38
																					42.99	3250.17	717.937
																					43	3398.49	992.675
																					43.01	3436.55	1051.71
																					43.02	3576.11	1056.14
																					43.03	4057.93	872.084
																					43.04	3370.51	506.878
																					43.05	3126.71	918.387
																					43.06	3634.93	779.985
																					43.07	3603.46	899.624
																					43.08	3871.46	1074.02
																					43.09	3901.99	610.829
																					43.1	3620.88	986.497
																					43.11	3521.92	961.262
																					43.12	3544.32	1114.94
																					43.13	3573.1	1334.56
																					43.14	3455.83	666.869
																					43.15	3998.47	837.881
																					43.16	3017.91	972.355
																					43.17	3046.29	751.328
																					43.18	3872.79	520.083
																					43.19	3985.06	802.582
																					43.2	3719.66	835.675
																					43.21	3714.86	992.595
																					43.22	3412.05	1001.49
																					43.23	3247.54	956.834
																					43.24	3221.69	1063.62
																					43.25	3405.07	1226.67
																					43.26	3414.67	1031.79
																					43.27	3780.87	1023.93
																					43.28	3255.82	1048.22
																					43.29	3414.75	1083.04
																					43.3	3106.71	969.529
																					43.31	3398.22	1042.43
																					43.32	3466.62	1035.44
																					43.33	3321.97	791.012
																					43.34	3053.4	1249.85
																					43.35	3297.38	1104.52
																					43.36	3542.79	982.338
																					43.37	3623.78	1071.92
																					43.38	3778.47	925.679
																					43.39	3483.27	1028.23
																					43.4	3936.91	860.055
																					43.41	3572.42	1192.03
																					43.42	3019.15	937.814
																					43.43	3458.67	895.429
																					43.44	3092.17	917.536
																					43.45	2601.83	855.536
																					43.46	3236.99	1161.59
																					43.47	3803.71	1198.7
																					43.48	3748.63	948.228
																					43.49	3472.14	716.236
																					43.5	3023.05	1074.14
																					43.51	3021.59	954.819
																					43.52	3625.62	938.508
																					43.53	3690.04	1015.32
																					43.54	3759.49	758.122
																					43.55	3907.15	837.096
																					43.56	3556.38	718.862
																					43.57	3624.66	1060.37
																					43.58	3418.39	802.353
																					43.59	3984.19	868.182
																					43.6	4227.63	795.647
																					43.61	3907.24	454.775
																					43.62	3521.06	516.606
																					43.63	3489.08	507.61
																					43.64	3632.26	873.597
																					43.65	3661.7	699.552
																					43.66	3528.82	861.214
																					43.67	3672.95	606.105
																					43.68	3387.1	691.935
																					43.69	3161.4	643.767
																					43.7	3303.52	930.601
																					43.71	3515.95	514.845
																					43.72	3060.95	624.339
																					43.73	3540.3	1301.5
																					43.74	3549.82	592.67
																					43.75	3321.23	650.211
																					43.76	3263.58	811.223
																					43.77	3143.4	759.138
																					43.78	3424.79	772.363
																					43.79	3495.88	744.472
																					43.8	3865.5	691.157
																					43.81	3262.79	695.855
																					43.82	3560.82	1004.04
																					43.83	3209.94	638.272
																					43.84	3193.19	735.279
																					43.85	3192.99	765.118
																					43.86	3265.59	411.659
																					43.87	3803.5	699.994
																					43.88	3693.64	942.238
																					43.89	3740.58	699.462
																					43.9	4182.09	680.069
																					43.91	3991.33	916.291
																					43.92	3696.84	876.544
																					43.93	3497.28	815.46
																					43.94	3797.3	702.055
																					43.95	3812.37	715.849
																					43.96	3731.83	914.472
																					43.97	3738.68	646.44
																					43.98	3976.08	887.297
																					43.99	4075.04	725.352
																					44	4147.8	694.105
																					44.01	3760.12	859.6
																					44.02	4160.11	722.518
																					44.03	4184.4	853.949
																					44.04	3494.43	549.095
																					44.05	3169.24	631.306
																					44.06	3810.13	504.339
																					44.07	3628.16	719.672
																					44.08	3878.23	934.98
																					44.09	4304.17	827.222
																					44.1	4117.76	743.178
																					44.11	3932.27	1227.83
																					44.12	4056.47	770.418
																					44.13	3926.21	715.117
																					44.14	4267.02	807.831
																					44.15	3679.05	1045.1
																					44.16	4020.39	937.184
																					44.17	4017.02	812.599
																					44.18	4208.96	825.158
																					44.19	4145.56	800.595
																					44.2	4352.86	715.554
																					44.21	4517.37	811.828
																					44.22	4987.4	775.658
																					44.23	4742.02	1185.34
																					44.24	5054.92	893.231
																					44.25	5212.54	1004.47
																					44.26	5473	638.469
																					44.27	4828.01	1060.3
																					44.28	6451.15	876.845
																					44.29	6083.42	928.573
																					44.3	6078.87	1024.02
																					44.31	6986.8	792.629
																					44.32	7748.32	952.79
																					44.33	7290.86	717.245
																					44.34	7556.69	868.141
																					44.35	7363.93	647.331
																					44.36	8461.48	617.36
																					44.37	8534.95	966.635
																					44.38	7967.21	897.795
																					44.39	8575.82	716.656
																					44.4	9724.36	646.995
																					44.41	10451.8	468.919
																					44.42	11916.4	598.511
																					44.43	12682.2	889.368
																					44.44	13709.2	794.11
																					44.45	14563.7	901.019
																					44.46	15335.8	624.369
																					44.47	14834.8	456.857
																					44.48	16654.3	583.815
																					44.49	17237.1	719.696
																					44.5	18161.6	740.02
																					44.51	17735.5	562.645
																					44.52	18703.2	1042.89
																					44.53	18620.9	1073.96
																					44.54	20472.4	796.516
																					44.55	20958.4	1061.81
																					44.56	21346.8	749.984
																					44.57	20433.1	919.088
																					44.58	19946.2	758.361
																					44.59	20463.1	538.03
																					44.6	18810.9	523.764
																					44.61	18310.4	705.526
																					44.62	18293.3	877.197
																					44.63	16823.7	651.484
																					44.64	17208.6	790.587
																					44.65	16625.4	691.21
																					44.66	15991.9	769.654
																					44.67	15717.8	800.097
																					44.68	14651.6	1045.92
																					44.69	13546.8	792.318
																					44.7	13386.4	810.094
																					44.71	11439.9	655.001
																					44.72	10802.7	507.122
																					44.73	9925.06	874.367
																					44.74	9140.69	600.169
																					44.75	9784.31	619.114
																					44.76	8073.95	874.61
																					44.77	7962.28	860.415
																					44.78	8103.59	1142.38
																					44.79	7908.98	576.625
																					44.8	6674.65	531.689
																					44.81	6283.26	990.553
																					44.82	6136.87	832.645
																					44.83	5478.68	705.647
																					44.84	5755.42	873.715
																					44.85	4652.21	815.615
																					44.86	4841.51	812.55
																					44.87	5221.85	1064.88
																					44.88	4339.84	869.97
																					44.89	4129.4	709.595
																					44.9	4019.31	609.3
																					44.91	3941.65	850.799
																					44.92	4622.99	737.428
																					44.93	4208.4	647.04
																					44.94	4096.63	779.93
																					44.95	4073.21	615.161
																					44.96	3773.72	1089.29
																					44.97	4118.43	1116.15
																					44.98	3559.73	818.603
																					44.99	4325.64	1011.38
																					45	3984.06	634.315
																					45.01	4042.45	883.575
																					45.02	3478.1	454.887
																					45.03	3715.16	514.687
																					45.04	3561.5	1075.22
																					45.05	3081.86	1216.85
																					45.06	3746.57	930.868
																					45.07	3710.32	916.11
																					45.08	3436.63	1106.33
																					45.09	3116.63	797.732
																					45.1	3509.98	811.646
																					45.11	3102.52	741.444
																					45.12	2937.23	715.804
																					45.13	3038.75	810.264
																					45.14	2942.43	649.556
																					45.15	2932.48	1214.68
																					45.16	3092.29	894.422
																					45.17	3520.4	659.424
																					45.18	2875.64	737.219
																					45.19	3420.46	752.081
																					45.2	3065.58	714.005
																					45.21	2722.71	889.546
																					45.22	2462.91	734.061
																					45.23	3118.06	795.097
																					45.24	3350.82	781.396
																					45.25	3445.37	988.195
																					45.26	2819.91	811.218
																					45.27	3035.7	668.264
																					45.28	2737.38	686.171
																					45.29	2358.05	845.742
																					45.3	2776.94	794.832
																					45.31	2578.75	713.177
																					45.32	3395.49	631.452
																					45.33	3092.54	963.845
																					45.34	3035.26	929.663
																					45.35	3196.03	728.549
																					45.36	2736.95	562.549
																					45.37	3287.75	788.385
																					45.38	3147.74	765.786
																					45.39	2523.13	822.303
																					45.4	2727.78	817.118
																					45.41	2942.66	752.493
																					45.42	2460.98	577.354
																					45.43	2756.91	808.316
																					45.44	2656.86	828.055
																					45.45	3244.61	717.641
																					45.46	2215.41	1087.98
																					45.47	3012.28	711.423
																					45.48	2864.57	901.454
																					45.49	2480.99	894.574
																					45.5	2687.45	617.865
																					45.51	2652.43	635.117
																					45.52	2768.36	874.235
																					45.53	2423.73	761.097
																					45.54	2247.02	1078.69
																					45.55	2624.18	611.035
																					45.56	3412.28	748.146
																					45.57	2564.73	723.386
																					45.58	2637.59	1196.51
																					45.59	2759.85	687.798
																					45.6	2553.67	630.665
																					45.61	2663.84	674.951
																					45.62	2608.79	728.11
																					45.63	2402.06	602.794
																					45.64	2572.74	824.636
																					45.65	2793.18	784.326
																					45.66	3072.28	897.605
																					45.67	2761.28	640.196
																					45.68	2577.34	918.695
																					45.69	2617.59	766.515
																					45.7	2320.52	537.521
																					45.71	2514.86	756.071
																					45.72	2276.81	815.532
																					45.73	2212.24	942.905
																					45.74	2498.19	890.792
																					45.75	2579.69	855.427
																					45.76	2235.85	1095.94
																					45.77	3163.18	875.818
																					45.78	2756.12	642.832
																					45.79	2613.07	753.712
																					45.8	2815.65	567.311
																					45.81	3421.15	867.623
																					45.82	3020.73	778.63
																					45.83	2576.71	902.89
																					45.84	2843.56	757.24
																					45.85	2524.78	758.276
																					45.86	2736.66	655.729
																					45.87	2914.61	670.541
																					45.88	2523.57	712.421
																					45.89	2558.45	559.464
																					45.9	2538.03	700.691
																					45.91	2365.62	768.166
																					45.92	2868.7	972.363
																					45.93	2321.87	759.577
																					45.94	2368.73	528.439
																					45.95	2560.89	942.089
																					45.96	2124.27	784.966
																					45.97	2478.33	611.935
																					45.98	2891.26	723.646
																					45.99	2717.53	877.898
																					46	1903.55	786.262
																					46.01	2166.92	695.826
																					46.02	2537.09	495.489
																					46.03	2294.1	626.164
																					46.04	2827.66	565.961
																					46.05	2652.31	684.27
																					46.06	2651.02	764.373
																					46.07	2350.23	641.862
																					46.08	2495.93	832.444
																					46.09	2145.92	652.766
																					46.1	2166.48	519.509
																					46.11	3066.95	622.171
																					46.12	2632.49	527.204
																					46.13	2104.7	559.072
																					46.14	2724.04	681.9
																					46.15	2615.48	682.936
																					46.16	2346.72	718.329
																					46.17	2448.76	745.341
																					46.18	2812.87	787.746
																					46.19	2450.07	528.966
																					46.2	3074.22	626.067
																					46.21	2700.63	940.065
																					46.22	2487.15	793.954
																					46.23	2192.23	743.62
																					46.24	2593.48	442.565
																					46.25	2733.36	761.144
																					46.26	3047.99	761.867
																					46.27	2657.53	928.215
																					46.28	2559.51	993.327
																					46.29	2695.63	826.542
																					46.3	2889.53	710.954
																					46.31	2616.5	500.887
																					46.32	2671.97	658.798
																					46.33	2618.03	656.998
																					46.34	2657.58	954.238
																					46.35	2549.29	817.451
																					46.36	2655.56	896.649
																					46.37	1881.95	625.821
																					46.38	2299.38	614.309
																					46.39	2344.09	620.19
																					46.4	2652.55	453.351
																					46.41	1829.29	650.97
																					46.42	2571.66	592.542
																					46.43	2291.31	788.072
																					46.44	2725.22	911.929
																					46.45	2255.42	734.243
																					46.46	2382.57	535.224
																					46.47	3028.36	619.1
																					46.48	2354.88	759.82
																					46.49	2523.1	793.393
																					46.5	2078.04	1115.43
																					46.51	1902.51	939.073
																					46.52	2593.38	578.391
																					46.53	2401.64	602.51
																					46.54	1888.74	674.51
																					46.55	2341.56	632.117
																					46.56	2429.7	828.222
																					46.57	2466.42	748.457
																					46.58	1780.17	736.409
																					46.59	2628.3	734.691
																					46.6	2354.54	932.107
																					46.61	2615.11	810.012
																					46.62	2053.76	981.781
																					46.63	1946.62	720.548
																					46.64	2203.17	893.808
																					46.65	2040.32	763.308
																					46.66	2511.58	706.573
																					46.67	2443.83	903.577
																					46.68	2183.77	844.073
																					46.69	2401.65	1012.81
																					46.7	2198.63	758.412
																					46.71	2434.08	555.589
																					46.72	2271.68	678.282
																					46.73	2116.69	496.814
																					46.74	2057.23	860.043
																					46.75	2060.07	578.988
																					46.76	2442.62	777.642
																					46.77	2193.7	820.244
																					46.78	2491.56	627.552
																					46.79	2062.36	505.763
																					46.8	2412.74	462.722
																					46.81	2911.81	711.779
																					46.82	2660.85	711.028
																					46.83	2415.94	763.339
																					46.84	2100.36	707.138
																					46.85	2028.22	718.888
																					46.86	2527.87	857.486
																					46.87	2471.67	748.945
																					46.88	2151.92	528.676
																					46.89	3060.82	854.724
																					46.9	2539.32	701.105
																					46.91	2351.75	785.187
																					46.92	2449.57	847.223
																					46.93	2822.32	711.37
																					46.94	2807.73	644.242
																					46.95	2811.8	830.992
																					46.96	2884.65	619.057
																					46.97	2602.76	456.498
																					46.98	2037.5	760.087
																					46.99	2450.6	739.966
																					47	2284.43	984.564
																					47.01	2215.71	950.817
																					47.02	2327.17	1057.93
																					47.03	2549.92	700.593
																					47.04	2564.61	1051.44
																					47.05	2292.56	1016.09
																					47.06	2268.86	736.461
																					47.07	2627.9	717.653
																					47.08	2470.04	961.94
																					47.09	2072.78	703.644
																					47.1	2220.61	515.199
																					47.11	2425.81	658.721
																					47.12	2205.54	807.826
																					47.13	2366.12	713.165
																					47.14	2664.2	521.684
																					47.15	2504.47	940.813
																					47.16	2517.05	873.725
																					47.17	1964.02	1127.93
																					47.18	2136.44	757.843
																					47.19	2037.49	955.185
																					47.2	2599.85	757.7
																					47.21	2540.71	855.182
																					47.22	2461.47	1055.53
																					47.23	2657.39	725.98
																					47.24	2162.92	701.335
																					47.25	2922.6	508.565
																					47.26	2494.26	974.899
																					47.27	2523.55	819.68
																					47.28	2622.07	762.488
																					47.29	2215.22	555.757
																					47.3	2640.9	987.828
																					47.31	2131.95	969.838
																					47.32	2504.68	921.003
																					47.33	2978.14	821.988
																					47.34	2358.54	629.144
																					47.35	2374.38	957.554
																					47.36	2189.13	578.875
																					47.37	2214.28	612.23
																					47.38	2042.08	909.287
																					47.39	1959.24	644.18
																					47.4	2636.5	622.001
																					47.41	2737.91	723.673
																					47.42	2840.28	798.807
																					47.43	2269.01	982.76
																					47.44	2284.66	910.141
																					47.45	2074.24	926.837
																					47.46	2579.49	1026.06
																					47.47	2543.87	727.455
																					47.48	2510.14	593.403
																					47.49	2037.62	569.4
																					47.5	2007.14	787.056
																					47.51	2188.16	1217.72
																					47.52	2331.18	926.71
																					47.53	2200.05	753.749
																					47.54	2114.82	848.287
																					47.55	1894.33	702.255
																					47.56	2009.15	973.442
																					47.57	2163.1	1033.49
																					47.58	2477.06	569.042
																					47.59	2683.99	617.241
																					47.6	2410.43	803.055
																					47.61	2575.97	728.548
																					47.62	2841.6	617.496
																					47.63	2438.92	710.277
																					47.64	1813.09	738.054
																					47.65	2345.7	638.24
																					47.66	2605.57	774.611
																					47.67	2182.15	557.535
																					47.68	2323.75	614.704
																					47.69	2286.04	628.656
																					47.7	2587.65	714.424
																					47.71	3172.74	834.928
																					47.72	2254.59	669.007
																					47.73	2398.27	542.311
																					47.74	2538.72	765.574
																					47.75	2220.74	874.316
																					47.76	2493.78	621.527
																					47.77	2044.99	557.683
																					47.78	2136.47	456.611
																					47.79	2341.41	457.529
																					47.8	2095.59	641.913
																					47.81	2416.44	585.997
																					47.82	2197.22	464.238
																					47.83	2490.71	735.812
																					47.84	2050.42	507.676
																					47.85	2108.74	709.037
																					47.86	2202.81	693.056
																					47.87	1812.35	655.685
																					47.88	2116.84	616.693
																					47.89	2202.27	602.759
																					47.9	2425.7	736.663
																					47.91	2107.32	673.772
																					47.92	2660.47	758.652
																					47.93	2446.3	645.934
																					47.94	2048.28	823.169
																					47.95	2288.28	771.225
																					47.96	2570.72	765.229
																					47.97	2464.66	681.006
																					47.98	2399.58	666.346
																					47.99	2480.75	1023.58
																					48	2105.28	825.271
																					48.01	2651.53	811.605
																					48.02	2537.41	662.041
																					48.03	2653.8	784.584
																					48.04	2629.29	820.107
																					48.05	2817.35	524.816
																					48.06	2306.68	631.556
																					48.07	1992.68	981.078
																					48.08	2315.25	517.513
																					48.09	2449.69	706.588
																					48.1	2261.78	743.622
																					48.11	2709.14	606.591
																					48.12	2649.27	709.928
																					48.13	2128.76	695.8
																					48.14	2027.87	1146.27
																					48.15	2418.07	927.436
																					48.16	2285.67	699.189
																					48.17	2111.43	890.812
																					48.18	2498.68	827.578
																					48.19	2523.57	740.413
																					48.2	2233.95	653.475
																					48.21	1909.12	716.276
																					48.22	1879.69	638.002
																					48.23	2006.46	816.447
																					48.24	2073.64	790.367
																					48.25	2036.76	675.887
																					48.26	1955.25	877.766
																					48.27	2191.07	707.408
																					48.28	2334.72	881.833
																					48.29	2028.7	873.391
																					48.3	1883.52	764.711
																					48.31	2383.19	766.157
																					48.32	2041.99	824.521
																					48.33	1893.92	829.84
																					48.34	2264.37	1073.7
																					48.35	2387.14	581.592
																					48.36	2077.56	664.804
																					48.37	2154.07	686.936
																					48.38	2517.35	718.352
																					48.39	2485.65	573.446
																					48.4	2351.98	590.391
																					48.41	1964.72	747.262
																					48.42	1803.53	800.123
																					48.43	1841.44	638.79
																					48.44	2282.39	507.025
																					48.45	2226.52	495.258
																					48.46	2372.28	622.649
																					48.47	1946.53	719.288
																					48.48	2114.64	625.432
																					48.49	2394.94	676.146
																					48.5	1717.74	812.877
																					48.51	2282.76	428.13
																					48.52	1953.85	835.148
																					48.53	2191.62	852.164
																					48.54	2040.26	870.993
																					48.55	2204.8	565.191
																					48.56	2683.69	900.122
																					48.57	2607.77	657.38
																					48.58	2571.23	998.571
																					48.59	2218.32	880.957
																					48.6	1767.03	688.381
																					48.61	1924.39	1012.75
																					48.62	2233.87	733.791
																					48.63	2459.48	794.637
																					48.64	2154.35	797.764
																					48.65	2458.99	824.78
																					48.66	2114.41	824.493
																					48.67	2408.26	885.088
																					48.68	2680.2	580.168
																					48.69	2330.85	964.138
																					48.7	2426.1	830.014
																					48.71	2741.47	784.323
																					48.72	2420.06	805.05
																					48.73	2325.35	817.089
																					48.74	2361.1	795.884
																					48.75	2486.14	615.161
																					48.76	2622.29	596.65
																					48.77	2210.29	989.246
																					48.78	2145.4	529.737
																					48.79	2225.77	626.925
																					48.8	1834.05	723.252
																					48.81	2054.62	637.918
																					48.82	1871.71	671.23
																					48.83	2291.72	750.008
																					48.84	2167.02	736.896
																					48.85	2088.13	687.679
																					48.86	2025.62	925.007
																					48.87	2316.09	527.517
																					48.88	2316.73	711.078
																					48.89	2248.68	704.676
																					48.9	2169.92	780.104
																					48.91	2608.82	602.883
																					48.92	2203.97	761.098
																					48.93	2088.49	696.064
																					48.94	2157	849.882
																					48.95	1908.31	914.005
																					48.96	2038	726.287
																					48.97	1973.56	1169.15
																					48.98	2497.96	1109.31
																					48.99	2188.88	1352.84
																					49	2580.03	1046.82
																					49.01	2386.28	654.365
																					49.02	2323.2	794.833
																					49.03	2252.01	898.743
																					49.04	1927.49	1077.16
																					49.05	1839.15	1050.43
																					49.06	1636.48	847.888
																					49.07	1838.18	791.334
																					49.08	1977.14	824.35
																					49.09	2122.74	713.842
																					49.1	2321.9	1085
																					49.11	2189.86	1279.52
																					49.12	2183.51	1324.11
																					49.13	2064.89	1035.71
																					49.14	2227.78	1027.58
																					49.15	2063.2	801.629
																					49.16	2117.02	1176.13
																					49.17	1679.7	1537.35
																					49.18	1851.79	1451.27
																					49.19	1842.59	1445.1
																					49.2	1809.15	1863.81
																					49.21	2062.38	1675.94
																					49.22	1738.28	1566.54
																					49.23	1992.11	1698.85
																					49.24	1724.18	2011.63
																					49.25	2345.79	2242.75
																					49.26	2332.88	1841.29
																					49.27	2293.37	2232.72
																					49.28	2086.34	2260.27
																					49.29	1898.86	2529.29
																					49.3	2065.39	3115.06
																					49.31	2292.53	3083.76
																					49.32	2580.42	2920.85
																					49.33	2539.92	3443.41
																					49.34	2101.6	3547.82
																					49.35	2411.78	3482.71
																					49.36	2407.57	3364.78
																					49.37	2433.03	3241.28
																					49.38	2216.69	2945.13
																					49.39	2128.3	2492.26
																					49.4	2260.59	2535.7
																					49.41	2290.14	2892.66
																					49.42	1993.95	2413.04
																					49.43	2347.31	2210.79
																					49.44	2362.4	2379.02
																					49.45	2213.05	2440.29
																					49.46	1928.36	2200.66
																					49.47	2614.8	2686.61
																					49.48	2044.75	2187.76
																					49.49	2228.97	1777.49
																					49.5	1914.37	1550.07
																					49.51	1891.06	1779.18
																					49.52	1859.47	1516.42
																					49.53	2340.79	1335.27
																					49.54	1999.07	1423.79
																					49.55	2303.56	1173.7
																					49.56	1873.74	1425.37
																					49.57	2166.47	1347.19
																					49.58	2195.45	1308.63
																					49.59	2082.49	923.219
																					49.6	1780.3	975.97
																					49.61	2402.44	1077.75
																					49.62	2247.03	898.756
																					49.63	1838.91	1104.81
																					49.64	1793.56	1021.1
																					49.65	1858.58	800.261
																					49.66	1998.4	1053.22
																					49.67	2118.59	1163.44
																					49.68	2069.7	926.144
																					49.69	2156.43	664.555
																					49.7	2653.01	640.293
																					49.71	2288.06	980.605
																					49.72	1967.67	790.101
																					49.73	2006.51	621.545
																					49.74	1959.72	885.888
																					49.75	2167.36	603.346
																					49.76	2017.14	785.6
																					49.77	2107.98	668.211
																					49.78	2223.16	908.065
																					49.79	2270.97	992.914
																					49.8	2078.89	598.209
																					49.81	2105.34	968.374
																					49.82	2264.89	722.376
																					49.83	2154.95	916.953
																					49.84	2431.9	995.989
																					49.85	1878.73	710.336
																					49.86	2182.05	798.218
																					49.87	1888.53	922.765
																					49.88	1944.51	975.327
																					49.89	2293.32	567.47
																					49.9	2408.71	670.713
																					49.91	1889.26	640.311
																					49.92	2103.53	935.908
																					49.93	1907.55	972.671
																					49.94	1882.76	815.845
																					49.95	2154.83	798.106
																					49.96	2423.33	1021.81
[truncated: 4,004 more rows]
[truncated: 15 more columns]

## Sheet: Fig. 3
Fig. 3a				Fig. 3b						Fig. 3c						Fig. 3d				Fig. 3e						Fig. 3f
E / V vs. Hg/HgO	j / A cm-2			E / V vs. Hg/HgO	Conv. %	error bar	Sele. %	error bar		E / V vs. Hg/HgO	Conv. %	error bar	Sele. %	error bar		t / h	n / mmol			j / mA cm-2	Conv. %	error bar	Sele. %	error bar		Cycles	Conv. %	error bar	Sele. %	error bar
	without 1a	with 1a		-1	38.87	2.12	0	0		-1.25	20.49	4.31	4.49	1.91			1a	2a		10	73.09	2.51	39.52	4.31		1	97.2	0.11	97	0.12
-0.8998	0.00729	0.000356913		-1.1	72.89	1.73	77.1	1.71		-1.3	44.13	5.23	23.87	5.23		0	0.0966	0		20	97.1	0.76	95.4	1.47		2	97	0.12	96.7	0.31
-0.89979	0.00718	0.000354524		-1.15	90.77	1.54	95.78	0.35		-1.35	52.91	3.51	31.83	4.21		0.5	0.0614	0.0348		30	97.92	0.53	95.85	0.82		3	96.73	0.56	97.18	0.11
-0.89986	0.00709	0.000306821		-1.2	96.96	2.31	96.72	0.97		-1.4	75.61	2.31	61.27	1.34		1	0.0354	0.0605		40	98.05	0.22	97	0.2		4	97.1	0.24	97.2	0.24
-0.90017	0.00697	0.000249043		-1.25	97.13	0.41	97	0.22								1.5	0.0256	0.0703								5	97.78	0.26	97.12	0.17
-0.90064	0.00686	0.000206668		-1.3	97	0.32	97	0.15								2	0.021	0.0748								6	97.7	0.17	89.37	0.32
-0.90115	0.00673	0.000178765														2.5	0.016	0.0795
-0.90166	0.00665	0.00015034														3	0.0128	0.0821
-0.90216	0.00656	0.000121442														3.5	0.009	0.0857
-0.90266	0.00647	9.78623e-05														4	0.0082	0.086
-0.90316	0.00641	8.3006e-05														4.5	0.0067	0.0875
-0.90366	0.00631	7.15722e-05														5	0.0066	0.088
-0.90416	0.00625	5.41479e-05														5.5	0.0056	0.0895
-0.90466	0.00618	4.11679e-05														6	0.0046	0.09
-0.90515	0.00609	3.34673e-05														6.5	0.0046	0.09
-0.90565	0.00604	2.67778e-05														7	0.0036	0.0902
-0.90615	0.00596	1.73033e-05														7.5	0.00299	0.091
-0.90665	0.00589	5.78058e-06														8	0.00299	0.091
-0.90715	0.00583	-1.3851e-06
-0.90765	0.00575	-3.90369e-06
-0.90815	0.0057	-6.85766e-06
-0.90865	0.00563	-2.20823e-05
-0.90915	0.00556	-4.24151e-05
-0.90965	0.00551	-5.69889e-05
-0.91014	0.00543	-7.01997e-05
-0.91065	0.00538	-8.67643e-05
-0.91115	0.00532	-0.000107232
-0.91165	0.00524	-0.000121515
-0.91215	0.0052	-0.000128702
-0.91265	0.00513	-0.000133167
-0.91315	0.00507	-0.000138877
-0.91365	0.00502	-0.000147662
-0.91415	0.00494	-0.000154621
-0.91464	0.0049	-0.000162457
-0.91513	0.00483	-0.000172063
-0.91563	0.00477	-0.000178056
-0.91614	0.00473	-0.000172674
-0.91664	0.00465	-0.000160453
-0.91714	0.0046	-0.000157381
-0.91764	0.00455	-0.000161496
-0.91814	0.00447	-0.000164714
-0.91864	0.00444	-0.000166071
-0.91915	0.00437	-0.000173803
-0.91965	0.00431	-0.0001905
-0.92015	0.00426	-0.000205212
-0.92065	0.00418	-0.000218449
-0.92116	0.00415	-0.000234456
-0.92166	0.00408	-0.000249398
-0.92215	0.00403	-0.0002557
-0.92266	0.00399	-0.000257305
-0.92316	0.00391	-0.000265267
-0.92366	0.00387	-0.000284199
-0.92415	0.00382	-0.000306883
-0.92465	0.00376	-0.000315581
-0.92514	0.00372	-0.000317386
-0.92564	0.00365	-0.000325809
-0.92615	0.00361	-0.000339403
-0.92665	0.00356	-0.000351354
-0.92715	0.00349	-0.000357844
-0.92765	0.00345	-0.000365008
-0.92815	0.00339	-0.000371251
-0.92865	0.00334	-0.000372675
-0.92915	0.00331	-0.000365009
-0.92965	0.00324	-0.000358146
-0.93015	0.0032	-0.000366237
-0.93065	0.00314	-0.000380861
-0.93116	0.0031	-0.000397272
-0.93166	0.00308	-0.000411661
-0.93215	0.00301	-0.000417893
-0.93266	0.00296	-0.000413259
-0.93316	0.00292	-0.000401443
-0.93365	0.00286	-0.00039407
-0.93415	0.00285	-0.000395668
-0.93464	0.00278	-0.000413051
-0.93514	0.00272	-0.000433489
-0.93564	0.00268	-0.000440679
-0.93614	0.00263	-0.000440496
-0.93664	0.0026	-0.000442044
-0.93714	0.00254	-0.000445594
-0.93765	0.00249	-0.000441047
-0.93815	0.00246	-0.000434747
-0.93865	0.0024	-0.000436228
-0.93915	0.00237	-0.000444323
-0.93965	0.00233	-0.000450836
-0.94015	0.00227	-0.000448314
-0.94065	0.00226	-0.000446004
-0.94116	0.0022	-0.000449805
-0.94166	0.00215	-0.000461946
-0.94215	0.00213	-0.000472642
-0.94265	0.00207	-0.000472778
-0.94315	0.00205	-0.000474023
-0.94365	0.002	-0.000477237
-0.94414	0.00196	-0.0004808
-0.94464	0.00194	-0.000485526
-0.94514	0.00188	-0.00049388
-0.94564	0.00185	-0.000504462
-0.94614	0.00182	-0.000511426
-0.94664	0.00177	-0.000514648
-0.94714	0.00175	-0.000515462
-0.94764	0.00169	-0.000522761
-0.94814	0.00167	-0.00053288
-0.94864	0.00164	-0.000533643
-0.94914	0.00159	-0.000526885
-0.94964	0.00158	-0.000521815
-0.95014	0.00153	-0.000526483
-0.95065	0.0015	-0.000531018
-0.95115	0.00148	-0.000532856
-0.95164	0.00142	-0.000540298
-0.95214	0.0014	-0.000555012
-0.95265	0.00137	-0.000568668
-0.95314	0.00133	-0.000570852
-0.95364	0.00132	-0.000570447
-0.95413	0.00127	-0.000576802
-0.95463	0.00125	-0.000591685
-0.95513	0.00123	-0.0006105
-0.95563	0.00118	-0.000626836
-0.95614	0.00118	-0.000637649
-0.95664	0.00114	-0.000642371
-0.95714	0.00111	-0.000644445
-0.95764	0.00109	-0.000637568
-0.95814	0.00105	-0.000625723
-0.95864	0.00104	-0.000620136
-0.95914	0.001	-0.000619748
-0.95964	0.000966652	-0.000622218
-0.96015	0.000956367	-0.000627082
-0.96065	0.000911157	-0.000638606
-0.96115	0.000897639	-0.000654529
-0.96165	0.000873493	-0.000667362
-0.96215	0.000836041	-0.000677231
-0.96265	0.000833214	-0.000688175
-0.96315	0.000796207	-0.000700603
-0.96364	0.000778199	-0.000712176
-0.96414	0.000765333	-0.000724055
-0.96463	0.00072199	-0.000733355
-0.96514	0.000714614	-0.000741908
-0.96564	0.000683993	-0.000751961
-0.96614	0.000657369	-0.000761474
-0.96664	0.000651523	-0.000771818
-0.96714	0.000611768	-0.000781076
-0.96764	0.000602828	-0.000788926
-0.96814	0.000581602	-0.000787241
-0.96864	0.000550475	-0.000776844
-0.96914	0.000550095	-0.000769157
-0.96964	0.000514128	-0.00076232
-0.97014	0.000498023	-0.000756786
-0.97064	0.000485568	-0.000749426
-0.97114	0.000448737	-0.000744007
-0.97164	0.00044774	-0.000746226
-0.97214	0.00042071	-0.000753936
-0.97264	0.000400428	-0.000761713
-0.97314	0.000400168	-0.000763608
-0.97363	0.000364882	-0.000772166
-0.97413	0.000360493	-0.000789118
-0.97463	0.000341528	-0.000799367
-0.97513	0.000311444	-0.000800634
-0.97563	0.00031371	-0.000802622
-0.97613	0.000281128	-0.000811897
-0.97663	0.000270233	-0.00081832
-0.97713	0.00026231	-0.000819386
-0.97763	0.000231093	-0.000823287
-0.97813	0.000233167	-0.000834576
-0.97863	0.000205719	-0.000849127
-0.97913	0.00018922	-0.000855981
-0.97964	0.000185898	-0.000861426
-0.98014	0.000151679	-0.000871775
-0.98064	0.000151971	-0.000887894
-0.98114	0.000132437	-0.000905886
-0.98164	0.000110715	-0.000916534
-0.98214	0.000114182	-0.000920111
-0.98264	8.35144e-05	-0.000919468
-0.98313	8.01168e-05	-0.00092221
-0.98362	6.85351e-05	-0.000924749
-0.98412	3.97456e-05	-0.000925376
-0.98463	4.48517e-05	-0.000930748
-0.98513	1.87044e-05	-0.000944644
-0.98563	7.68092e-06	-0.000959911
-0.98613	5.75015e-06	-0.000961966
-0.98663	-2.47932e-05	-0.000958607
-0.98713	-2.25321e-05	-0.000958055
-0.98763	-4.13306e-05	-0.000957548
-0.98812	-6.05886e-05	-0.000957208
-0.98862	-5.75684e-05	-0.000959183
-0.98913	-8.79439e-05	-0.000968993
-0.98963	-9.03924e-05	-0.000978543
-0.99013	-9.97199e-05	-0.000978554
-0.99063	-0.00012217	-0.000975563
-0.99113	-0.000115894	-0.000980705
-0.99163	-0.000141509	-0.000992119
-0.99212	-0.000148927	-0.00099612
-0.99262	-0.000150051	-0.000994372
-0.99311	-0.000176182	-0.000995844
-0.99361	-0.000171257	-0.001
-0.99412	-0.000191517	-0.00101
-0.99462	-0.000207963	-0.00102
-0.99512	-0.00020405	-0.00102
-0.99562	-0.00023314	-0.00102
-0.99613	-0.000234004	-0.00103
-0.99663	-0.000245689	-0.00103
-0.99713	-0.000267069	-0.00103
-0.99763	-0.000259508	-0.00104
-0.99813	-0.000288085	-0.00106
-0.99863	-0.000296619	-0.00107
-0.99914	-0.000302053	-0.00107
-0.99964	-0.000329651	-0.00108
-1.00014	-0.000323025	-0.0011
-1.00064	-0.000343199	-0.0011
-1.00114	-0.000354643	-0.00111
-1.00164	-0.00035333	-0.00112
-1.00214	-0.000381694	-0.00114
-1.00263	-0.000376002	-0.00116
-1.00313	-0.000388436	-0.00117
-1.00363	-0.000407086	-0.00118
-1.00413	-0.000402509	-0.00119
-1.00463	-0.000429271	-0.00121
-1.00513	-0.000430171	-0.00121
-1.00563	-0.000438176	-0.00122
-1.00614	-0.000462626	-0.00123
-1.00664	-0.000454112	-0.00124
-1.00714	-0.000475692	-0.00126
-1.00763	-0.000484537	-0.00128
-1.00813	-0.000485344	-0.0013
-1.00864	-0.000514478	-0.00132
-1.00914	-0.000510174	-0.00134
-1.00964	-0.000525885	-0.00135
-1.01014	-0.000543278	-0.00136
-1.01064	-0.000539167	-0.00138
-1.01114	-0.000567382	-0.00139
-1.01164	-0.000568237	-0.00141
-1.01213	-0.00057693	-0.00141
-1.01263	-0.000600212	-0.00143
-1.01312	-0.000595188	-0.00144
-1.01363	-0.000621648	-0.00145
-1.01413	-0.000628131	-0.00145
-1.01463	-0.000629425	-0.00146
-1.01513	-0.000657776	-0.00148
-1.01563	-0.000653418	-0.00149
-1.01613	-0.000673392	-0.0015
-1.01663	-0.00068883	-0.0015
-1.01713	-0.000684937	-0.00151
-1.01763	-0.000717192	-0.00153
-1.01814	-0.000720471	-0.00154
-1.01864	-0.000732106	-0.00154
-1.01914	-0.000753493	-0.00155
-1.01964	-0.000745392	-0.00156
-1.02014	-0.000773877	-0.00158
-1.02064	-0.000782776	-0.0016
-1.02114	-0.000788736	-0.00161
-1.02164	-0.000817805	-0.00163
-1.02213	-0.000812645	-0.00165
-1.02262	-0.000837564	-0.00167
-1.02312	-0.000853478	-0.00168
-1.02363	-0.000854759	-0.00169
-1.02413	-0.000885565	-0.00171
-1.02463	-0.000882042	-0.00173
-1.02513	-0.000900197	-0.00174
-1.02563	-0.000921877	-0.00175
-1.02613	-0.000918787	-0.00177
-1.02663	-0.00094975	-0.0018
-1.02713	-0.000953404	-0.00182
-1.02763	-0.000966029	-0.00184
-1.02813	-0.000995744	-0.00186
-1.02864	-0.000993066	-0.00187
-1.02914	-0.00102	-0.00189
-1.02963	-0.00104	-0.0019
-1.03013	-0.00104	-0.00191
-1.03063	-0.00108	-0.00193
-1.03113	-0.00108	-0.00194
-1.03163	-0.0011	-0.00195
-1.03212	-0.00112	-0.00197
-1.03262	-0.00112	-0.00199
-1.03312	-0.00115	-0.00201
-1.03362	-0.00116	-0.00202
-1.03412	-0.00118	-0.00203
-1.03462	-0.00121	-0.00205
-1.03513	-0.0012	-0.00207
-1.03563	-0.00124	-0.00209
-1.03613	-0.00125	-0.00211
-1.03663	-0.00126	-0.00213
-1.03713	-0.00129	-0.00215
-1.03763	-0.00129	-0.00217
-1.03814	-0.00132	-0.0022
-1.03863	-0.00135	-0.00221
-1.03913	-0.00135	-0.00223
-1.03963	-0.00139	-0.00224
-1.04013	-0.0014	-0.00226
-1.04064	-0.00142	-0.00228
-1.04113	-0.00145	-0.0023
-1.04163	-0.00145	-0.00233
-1.04212	-0.00149	-0.00235
-1.04262	-0.0015	-0.00236
-1.04312	-0.00152	-0.00238
-1.04363	-0.00156	-0.00241
-1.04413	-0.00156	-0.00244
-1.04463	-0.0016	-0.00246
-1.04513	-0.00162	-0.00247
-1.04563	-0.00163	-0.00249
-1.04613	-0.00168	-0.00251
-1.04662	-0.00168	-0.00253
-1.04712	-0.00172	-0.00254
-1.04763	-0.00175	-0.00257
-1.04813	-0.00176	-0.0026
-1.04863	-0.0018	-0.00262
-1.04913	-0.00182	-0.00263
-1.04963	-0.00184	-0.00265
-1.05013	-0.00189	-0.00268
-1.05063	-0.00189	-0.00271
-1.05112	-0.00194	-0.00273
-1.05162	-0.00196	-0.00275
-1.05211	-0.00198	-0.00277
-1.05262	-0.00203	-0.0028
-1.05312	-0.00205	-0.00283
-1.05362	-0.00209	-0.00285
-1.05412	-0.00213	-0.00288
-1.05462	-0.00214	-0.00291
-1.05512	-0.0022	-0.00294
-1.05562	-0.00222	-0.00296
-1.05612	-0.00225	-0.00298
-1.05662	-0.0023	-0.00301
-1.05712	-0.00231	-0.00303
-1.05763	-0.00237	-0.00305
-1.05813	-0.0024	-0.00307
-1.05862	-0.00243	-0.0031
-1.05912	-0.00249	-0.00314
-1.05962	-0.0025	-0.00318
-1.06013	-0.00255	-0.00321
-1.06062	-0.00259	-0.00324
-1.06112	-0.00262	-0.00328
-1.06161	-0.00268	-0.00331
-1.06211	-0.0027	-0.00334
-1.06261	-0.00274	-0.00336
-1.06311	-0.0028	-0.00339
-1.06361	-0.00282	-0.00343
-1.06411	-0.00288	-0.00345
-1.06461	-0.00291	-0.00347
-1.06511	-0.00295	-0.0035
-1.06561	-0.00301	-0.00354
-1.06611	-0.00303	-0.00357
-1.06661	-0.00309	-0.0036
-1.06711	-0.00314	-0.00363
-1.06761	-0.00317	-0.00367
-1.06811	-0.00323	-0.0037
-1.06861	-0.00326	-0.00373
-1.06911	-0.00331	-0.00375
-1.06961	-0.00336	-0.00379
-1.07011	-0.00338	-0.00382
-1.07061	-0.00345	-0.00385
-1.0711	-0.00347	-0.00388
-1.07159	-0.00352	-0.00391
-1.0721	-0.00359	-0.00396
-1.0726	-0.00361	-0.004
-1.0731	-0.00367	-0.00405
-1.0736	-0.00371	-0.00409
-1.0741	-0.00374	-0.00413
-1.07461	-0.00381	-0.00417
-1.07511	-0.00383	-0.00421
-1.07561	-0.00388	-0.00424
-1.07611	-0.00393	-0.00428
-1.07661	-0.00395	-0.00433
-1.07711	-0.00402	-0.00437
-1.07762	-0.00404	-0.00442
-1.07812	-0.00408	-0.00446
-1.07862	-0.00413	-0.0045
-1.07912	-0.00415	-0.00454
-1.07962	-0.00421	-0.00458
-1.08012	-0.00424	-0.00463
-1.08061	-0.00427	-0.00467
-1.08111	-0.00432	-0.00471
-1.0816	-0.00434	-0.00475
-1.08211	-0.00439	-0.00479
-1.08261	-0.00443	-0.00484
-1.08311	-0.00445	-0.00489
-1.08361	-0.00451	-0.00493
-1.08411	-0.00453	-0.00498
-1.08461	-0.00457	-0.00502
-1.08511	-0.00462	-0.00507
-1.08561	-0.00463	-0.00512
-1.08611	-0.00469	-0.00517
-1.08661	-0.00471	-0.00522
-1.08711	-0.00474	-0.00528
-1.08762	-0.00479	-0.00533
-1.08811	-0.0048	-0.00537
-1.08861	-0.00485	-0.00542
-1.08911	-0.00489	-0.00546
-1.08961	-0.00491	-0.00552
-1.09011	-0.00497	-0.00558
-1.09061	-0.00498	-0.00563
-1.0911	-0.00502	-0.00567
-1.0916	-0.00507	-0.00573
-1.0921	-0.00508	-0.0058
-1.09261	-0.00514	-0.00586
-1.09311	-0.00517	-0.00591
-1.09361	-0.0052	-0.00596
-1.09411	-0.00526	-0.00602
-1.09461	-0.00527	-0.00608
-1.09511	-0.00532	-0.00612
-1.09561	-0.00535	-0.00618
-1.09611	-0.00537	-0.00625
-1.09661	-0.00543	-0.00631
-1.09712	-0.00544	-0.00637
-1.09762	-0.00548	-0.00642
-1.09811	-0.00552	-0.00648
-1.09862	-0.00552	-0.00653
-1.09911	-0.00557	-0.00658
-1.09961	-0.00559	-0.00664
-1.10011	-0.00561	-0.00669
-1.1006	-0.00565	-0.00675
-1.1011	-0.00564	-0.0068
-1.1016	-0.00568	-0.00685
-1.1021	-0.00569	-0.0069
-1.1026	-0.00569	-0.00696
-1.1031	-0.00572	-0.00701
-1.1036	-0.0057	-0.00707
-1.10411	-0.00571	-0.00712
-1.1046	-0.00572	-0.00718
-1.1051	-0.00569	-0.00723
-1.1056	-0.00571	-0.00729
-1.10611	-0.00569	-0.00736
-1.10661	-0.00568	-0.00742
-1.10711	-0.00569	-0.00749
-1.10761	-0.00566	-0.00755
-1.10811	-0.00566	-0.00761
-1.10861	-0.00564	-0.00767
-1.1091	-0.00562	-0.00772
-1.1096	-0.00562	-0.00778
-1.1101	-0.00559	-0.00784
-1.11059	-0.00558	-0.0079
-1.11109	-0.00557	-0.00796
-1.1116	-0.00553	-0.00803
-1.1121	-0.00554	-0.0081
-1.1126	-0.00551	-0.00817
-1.1131	-0.0055	-0.00824
-1.1136	-0.0055	-0.00832
-1.1141	-0.00547	-0.0084
-1.1146	-0.00548	-0.00847
-1.1151	-0.00547	-0.00853
-1.1156	-0.00546	-0.00861
-1.11611	-0.00547	-0.00869
-1.11661	-0.00545	-0.00876
-1.11711	-0.00546	-0.00883
-1.11761	-0.00546	-0.00891
-1.11811	-0.00545	-0.00899
-1.11861	-0.00548	-0.00906
-1.11911	-0.00547	-0.00914
-1.11961	-0.00548	-0.00921
-1.1201	-0.0055	-0.00928
-1.1206	-0.0055	-0.00936
-1.1211	-0.00553	-0.00944
-1.1216	-0.00553	-0.00952
-1.1221	-0.00554	-0.00961
-1.1226	-0.00557	-0.00971
-1.1231	-0.00557	-0.00979
-1.1236	-0.0056	-0.00987
-1.1241	-0.00562	-0.00996
-1.1246	-0.00563	-0.01005
-1.1251	-0.00567	-0.01014
-1.1256	-0.00567	-0.01022
-1.1261	-0.0057	-0.0103
-1.1266	-0.00573	-0.01039
-1.1271	-0.00574	-0.01049
-1.1276	-0.00578	-0.01059
-1.1281	-0.0058	-0.01068
-1.1286	-0.00583	-0.01077
-1.1291	-0.00587	-0.01087
-1.12959	-0.00588	-0.01097
-1.13009	-0.00592	-0.01107
-1.13059	-0.00595	-0.01117
-1.13109	-0.00597	-0.01128
-1.1316	-0.00602	-0.01139
-1.13209	-0.00604	-0.01149
-1.13259	-0.00608	-0.01159
-1.13309	-0.00611	-0.0117
-1.1336	-0.00614	-0.01181
-1.1341	-0.00619	-0.01192
-1.13459	-0.00622	-0.01202
-1.1351	-0.00626	-0.01214
-1.1356	-0.00631	-0.01225
-1.1361	-0.00633	-0.01235
-1.1366	-0.00639	-0.01246
-1.1371	-0.00642	-0.01257
-1.1376	-0.00646	-0.01268
-1.1381	-0.00651	-0.01279
-1.1386	-0.00654	-0.0129
-1.13909	-0.00659	-0.013
-1.13959	-0.00664	-0.0131
-1.14008	-0.00667	-0.01322
-1.14058	-0.00673	-0.01333
-1.14108	-0.00676	-0.01343
-1.14159	-0.00681	-0.01355
-1.14209	-0.00687	-0.01367
-1.14259	-0.0069	-0.01378
-1.14309	-0.00696	-0.01389
-1.14359	-0.00701	-0.01402
-1.14408	-0.00706	-0.01415
-1.14458	-0.00712	-0.01427
-1.14509	-0.00716	-0.01438
-1.14559	-0.00722	-0.0145
-1.14609	-0.00727	-0.01463
-1.14659	-0.00732	-0.01476
-1.14709	-0.00739	-0.01488
-1.14758	-0.00743	-0.01501
-1.14808	-0.00749	-0.01514
-1.14858	-0.00756	-0.01525
-1.14908	-0.0076	-0.01538
-1.14959	-0.00767	-0.01551
-1.1501	-0.00772	-0.01564
-1.1506	-0.00778	-0.01578
-1.15111	-0.00786	-0.01591
-1.15161	-0.00791	-0.01603
-1.15211	-0.00798	-0.01617
-1.15261	-0.00804	-0.01631
-1.15311	-0.0081	-0.01645
-1.15361	-0.00817	-0.01659
-1.15411	-0.00823	-0.01673
-1.15461	-0.0083	-0.01687
-1.15512	-0.00837	-0.01701
-1.15562	-0.00843	-0.01716
-1.15612	-0.00851	-0.0173
-1.15662	-0.00857	-0.01745
-1.15712	-0.00864	-0.01759
-1.15762	-0.00872	-0.01772
-1.15812	-0.00878	-0.01785
-1.15862	-0.00887	-0.01799
-1.15911	-0.00894	-0.01814
-1.15961	-0.00902	-0.01829
-1.16011	-0.0091	-0.01844
-1.16061	-0.00916	-0.01859
-1.16111	-0.00924	-0.01872
-1.16161	-0.00932	-0.01887
-1.16212	-0.00939	-0.01902
-1.16262	-0.00948	-0.01917
-1.16311	-0.00955	-0.01932
-1.16361	-0.00964	-0.01948
-1.16411	-0.00973	-0.01963
-1.16462	-0.0098	-0.01978
-1.16512	-0.0099	-0.01993
-1.16562	-0.00998	-0.02008
-1.16612	-0.01005	-0.02024
-1.16662	-0.01015	-0.02039
-1.16712	-0.01023	-0.02054
-1.16762	-0.01033	-0.02071
-1.16812	-0.01042	-0.02089
-1.16861	-0.0105	-0.02106
-1.16911	-0.0106	-0.02122
-1.1696	-0.01068	-0.02137
-1.17011	-0.01078	-0.02153
-1.17061	-0.01087	-0.0217
-1.17111	-0.01096	-0.02186
-1.17161	-0.01106	-0.02201
-1.17211	-0.01114	-0.02216
-1.17261	-0.01124	-0.02233
-1.17311	-0.01134	-0.0225
-1.17361	-0.01142	-0.02267
-1.17411	-0.01153	-0.02283
-1.17462	-0.01162	-0.02299
-1.17512	-0.01172	-0.02316
-1.17562	-0.01183	-0.02332
-1.17612	-0.01193	-0.02349
-1.17662	-0.01204	-0.02367
-1.17712	-0.01214	-0.02385
-1.17762	-0.01223	-0.02402
-1.17811	-0.01235	-0.02419
-1.17861	-0.01245	-0.02436
-1.17911	-0.01256	-0.02453
-1.17961	-0.01268	-0.0247
-1.18011	-0.01278	-0.02487
-1.18061	-0.0129	-0.02504
-1.18111	-0.01301	-0.02521
-1.18161	-0.01312	-0.02538
-1.18211	-0.01324	-0.02555
-1.18261	-0.01333	-0.02572
-1.18311	-0.01345	-0.0259
-1.18361	-0.01357	-0.02608
-1.18411	-0.01368	-0.02625
-1.18461	-0.01381	-0.02642
-1.18511	-0.01391	-0.02659
-1.18561	-0.01405	-0.02678
-1.18611	-0.0142	-0.02697
-1.18661	-0.01433	-0.02714
-1.18711	-0.01446	-0.02731
-1.1876	-0.01458	-0.0275
-1.1881	-0.0147	-0.02769
-1.18859	-0.01483	-0.02787
-1.18909	-0.01494	-0.02805
-1.18959	-0.01507	-0.02823
-1.1901	-0.0152	-0.02841
-1.1906	-0.01532	-0.02859
-1.1911	-0.01546	-0.02877
-1.1916	-0.01558	-0.02895
-1.1921	-0.01571	-0.02913
-1.1926	-0.01585	-0.02932
-1.1931	-0.01598	-0.02949
-1.1936	-0.01613	-0.02968
-1.19411	-0.01625	-0.02988
-1.19461	-0.01639	-0.03008
-1.19511	-0.01653	-0.03024
-1.19561	-0.01665	-0.03041
-1.19611	-0.01681	-0.0306
-1.19661	-0.01694	-0.0308
-1.19711	-0.01708	-0.031
-1.19761	-0.01724	-0.03119
-1.1981	-0.01736	-0.03137
-1.1986	-0.01752	-0.03155
-1.1991	-0.01767	-0.03174
-1.1996	-0.01781	-0.03192
-1.2001	-0.01797	-0.0321
-1.2006	-0.0181	-0.03229
-1.2011	-0.01825	-0.0325
-1.2016	-0.0184	-0.03269
-1.2021	-0.01853	-0.03286
-1.2026	-0.01868	-0.03305
-1.2031	-0.01882	-0.03327
-1.2036	-0.01897	-0.03348
-1.20411	-0.01914	-0.03365
-1.20461	-0.01929	-0.03383
-1.20511	-0.01945	-0.03403
-1.20561	-0.01961	-0.03422
-1.20611	-0.01978	-0.03441
-1.2066	-0.01998	-0.03461
-1.2071	-0.02013	-0.0348
-1.2076	-0.02029	-0.03497
-1.20809	-0.02045	-0.03516
-1.20859	-0.0206	-0.03538
-1.20909	-0.02078	-0.0356
-1.20959	-0.02093	-0.03579
-1.2101	-0.02109	-0.03598
-1.2106	-0.02126	-0.03619
-1.2111	-0.02142	-0.0364
-1.2116	-0.0216	-0.03658
-1.2121	-0.02177	-0.03676
-1.2126	-0.02193	-0.03693
-1.2131	-0.02212	-0.03711
-1.2136	-0.02228	-0.0373
-1.21411	-0.02247	-0.0375
-1.21461	-0.02264	-0.0377
-1.2151	-0.02282	-0.0379
-1.2156	-0.02305	-0.0381
-1.2161	-0.02324	-0.03831
-1.2166	-0.02342	-0.03851
-1.2171	-0.02361	-0.03871
-1.2176	-0.02378	-0.03891
-1.21809	-0.02397	-0.0391
-1.21859	-0.02415	-0.0393
-1.2191	-0.02433	-0.03952
-1.2196	-0.02452	-0.03971
-1.22009	-0.0247	-0.03989
-1.22059	-0.0249	-0.0401
-1.2211	-0.02509	-0.04032
-1.2216	-0.02527	-0.0405
-1.22209	-0.02548	-0.04068
-1.22259	-0.02565	-0.04089
-1.22309	-0.02585	-0.04112
-1.2236	-0.02605	-0.04132
-1.2241	-0.02624	-0.04152
-1.2246	-0.02645	-0.04172
-1.2251	-0.02663	-0.0419
-1.2256	-0.02683	-0.0421
-1.22609	-0.02705	-0.0423
-1.22659	-0.02724	-0.04249
-1.22709	-0.02745	-0.04266
-1.22758	-0.02765	-0.04286
-1.22808	-0.02784	-0.04307
-1.22858	-0.02806	-0.04328
-1.22908	-0.02827	-0.0435
-1.22959	-0.0285	-0.0437
-1.23009	-0.02872	-0.04391
-1.23059	-0.02893	-0.04411
-1.23109	-0.02916	-0.04432
-1.23159	-0.02937	-0.04453
-1.23209	-0.02959	-0.04469
-1.23259	-0.02981	-0.04486
-1.23309	-0.03002	-0.04508
-1.2336	-0.03024	-0.04531
-1.2341	-0.03046	-0.04553
-1.2346	-0.03068	-0.04573
-1.2351	-0.03091	-0.04593
-1.2356	-0.03111	-0.04614
-1.2361	-0.03134	-0.04636
-1.2366	-0.03157	-0.04655
-1.23709	-0.03178	-0.0467
-1.23759	-0.03202	-0.04691
-1.23809	-0.03224	-0.04714
-1.23859	-0.03248	-0.04734
-1.23909	-0.03273	-0.04751
-1.23959	-0.03295	-0.04772
-1.24009	-0.0332	-0.04793
-1.24059	-0.03342	-0.04813
-1.24109	-0.03366	-0.04834
-1.24159	-0.03392	-0.04854
-1.24209	-0.03414	-0.04876
-1.2426	-0.03439	-0.04898
-1.2431	-0.03463	-0.04918
-1.2436	-0.03488	-0.04937
-1.2441	-0.03514	-0.04957
-1.2446	-0.03538	-0.04978
-1.2451	-0.03565	-0.05001
-1.2456	-0.0359	-0.05024
-1.2461	-0.03614	-0.05044
-1.24659	-0.0364	-0.05061
-1.24709	-0.03664	-0.0508
-1.24758	-0.03689	-0.051
-1.24809	-0.03715	-0.0512
-1.24859	-0.0374	-0.0514
-1.24909	-0.03767	-0.05159
-1.24959	-0.03793	-0.0518
-1.25009	-0.03819	-0.05202
-1.2506	-0.03846	-0.05222
-1.2511	-0.03869	-0.0524
-1.25159	-0.03895	-0.05261
-1.25209	-0.03922	-0.05286
-1.2526	-0.03948	-0.05305
-1.2531	-0.03977	-0.05321
-1.2536	-0.04004	-0.05343
-1.2541	-0.0403	-0.05369
-1.2546	-0.04058	-0.05388
-1.2551	-0.04085	-0.05404
-1.2556	-0.04115	-0.05422
-1.2561	-0.04144	-0.05443
-1.25659	-0.04175	-0.05464
-1.25709	-0.04206	-0.05485
-1.25759	-0.04234	-0.05505
-1.25809	-0.04266	-0.05524
-1.25859	-0.04296	-0.05545
-1.25909	-0.04324	-0.05565
-1.25959	-0.04356	-0.05584
-1.26009	-0.04386	-0.05605
-1.26059	-0.04417	-0.05629
-1.26109	-0.04447	-0.05651
-1.26159	-0.04475	-0.05673
-1.26209	-0.04507	-0.05695
-1.26259	-0.04536	-0.05716
-1.26309	-0.04564	-0.05738
-1.26359	-0.04596	-0.05759
-1.26409	-0.04627	-0.0578
-1.26459	-0.04662	-0.05799
-1.26509	-0.04692	-0.05814
-1.26559	-0.04722	-0.05828
-1.26609	-0.04758	-0.05849
-1.26658	-0.04792	-0.05874
-1.26708	-0.04831	-0.05898
-1.26758	-0.04871	-0.05921
-1.26808	-0.04905	-0.05943
-1.26858	-0.04939	-0.05963
-1.26908	-0.04967	-0.05984
-1.26958	-0.04996	-0.06006
-1.27009	-0.05027	-0.06026
-1.27059	-0.05055	-0.06045
-1.27109	-0.05088	-0.06064
-1.27159	-0.0512	-0.06085
-1.27209	-0.05151	-0.06109
-1.27259	-0.05183	-0.06128
-1.2731	-0.05211	-0.06141
-1.2736	-0.05244	-0.06161
-1.2741	-0.0528	-0.06186
-1.2746	-0.05314	-0.06209
-1.2751	-0.05351	-0.06231
-1.2756	-0.05383	-0.06253
-1.27609	-0.05416	-0.06273
-1.27658	-0.05447	-0.06294
-1.27708	-0.05475	-0.06315
-1.27759	-0.05509	-0.06335
-1.27809	-0.05543	-0.06353
-1.27859	-0.05579	-0.06372
-1.27909	-0.05615	-0.06389
-1.27959	-0.05646	-0.06409
-1.28009	-0.0568	-0.0643
-1.28059	-0.05714	-0.06452
-1.28109	-0.05747	-0.06473
-1.28159	-0.05785	-0.06493
-1.28209	-0.0582	-0.06513
-1.28259	-0.05856	-0.06535
-1.28309	-0.05889	-0.06557
-1.28359	-0.05921	-0.06575
-1.28409	-0.0596	-0.06595
-1.28459	-0.05997	-0.06621
-1.28509	-0.06031	-0.06646
-1.28559	-0.06068	-0.06665
-1.28608	-0.061	-0.06682
-1.28658	-0.06138	-0.06703
-1.28708	-0.06174	-0.06726
-1.28758	-0.06209	-0.06747
-1.28808	-0.06246	-0.06766
-1.28858	-0.0628	-0.06787
-1.28909	-0.06319	-0.06811
-1.28959	-0.06357	-0.06831
-1.29009	-0.0639	-0.06848
-1.29059	-0.06427	-0.06868
-1.29109	-0.06463	-0.0689
-1.29159	-0.06499	-0.06911
-1.29209	-0.06535	-0.06931
-1.2926	-0.06569	-0.0695
-1.29309	-0.0661	-0.06969
-1.29359	-0.06649	-0.06991
-1.29409	-0.06687	-0.07017
-1.29459	-0.06724	-0.07044
-1.29509	-0.06756	-0.07068
-1.29559	-0.06791	-0.0709
-1.29608	-0.06829	-0.07113
-1.29658	-0.0687	-0.07135
-1.29708	-0.06916	-0.07154
-1.29758	-0.06958	-0.07174
-1.29808	-0.07	-0.07195
-1.29858	-0.0704	-0.07215
-1.29908	-0.07076	-0.07236
-1.29958	-0.07116	-0.07259
-1.30008	-0.07155	-0.07282
-1.30058	-0.07196	-0.07304
-1.30108	-0.07241	-0.07326
-1.30158	-0.07282	-0.07348
-1.30209	-0.07324	-0.07367
-1.30259	-0.07363	-0.07386
-1.30308	-0.07398	-0.07407
-1.30358	-0.07441	-0.0743
-1.30408	-0.07484	-0.0745
-1.30458	-0.07531	-0.07467
-1.30508	-0.07575	-0.07484
-1.30557	-0.07614	-0.07503
-1.30607	-0.07655	-0.07524
-1.30657	-0.0769	-0.07543
-1.30708	-0.07729	-0.0756
-1.30758	-0.0777	-0.07578
-1.30808	-0.07805	-0.07599
-1.30859	-0.07847	-0.07619
-1.30909	-0.07886	-0.07639
-1.30959	-0.07924	-0.07659
-1.31008	-0.07969	-0.07681
-1.31059	-0.08011	-0.07706
-1.31109	-0.08054	-0.0773
-1.3116	-0.08095	-0.0775
-1.3121	-0.08132	-0.07768
-1.3126	-0.08178	-0.07786
-1.3131	-0.08223	-0.07803
-1.3136	-0.08263	-0.07821
-1.3141	-0.08307	-0.07838
-1.3146	-0.08355	-0.07855
-1.31509	-0.08407	-0.07876
-1.31559	-0.08457	-0.07901
-1.31609	-0.08501	-0.07926
-1.31659	-0.08544	-0.07949
-1.31709	-0.08588	-0.07974
-1.31759	-0.08645	-0.07997
-1.31809	-0.08698	-0.08014
-1.31859	-0.08747	-0.08029
-1.31909	-0.08794	-0.08048
-1.31959	-0.08833	-0.0807
-1.32009	-0.08877	-0.08088
-1.32059	-0.08926	-0.08109
-1.32109	-0.08969	-0.08138
-1.3216	-0.09017	-0.08162
-1.3221	-0.09061	-0.08175
-1.3226	-0.09104	-0.08192
-1.3231	-0.09154	-0.0822
-1.3236	-0.09197	-0.08248
-1.3241	-0.09244	-0.08271
-1.32459	-0.09291	-0.0829
-1.32509	-0.09334	-0.08309
-1.32558	-0.09376	-0.08331
-1.32608	-0.09414	-0.0836
-1.32658	-0.09463	-0.08383
-1.32709	-0.09518	-0.08399
-1.32759	-0.09566	-0.08417
-1.32809	-0.09618	-0.08436
-1.32859	-0.09665	-0.08454
-1.32909	-0.09713	-0.08477
-1.32959	-0.09763	-0.08501
-1.33009	-0.09807	-0.08517
-1.33059	-0.09853	-0.08531
-1.3311	-0.09896	-0.08548
-1.3316	-0.09946	-0.08569
-1.3321	-0.09999	-0.08591
-1.3326	-0.10046	-0.08614
-1.3331	-0.10097	-0.08639
-1.3336	-0.10148	-0.08662
-1.3341	-0.10194	-0.08679
-1.33459	-0.10238	-0.08697
-1.33509	-0.10277	-0.08716
-1.33558	-0.10322	-0.08733
-1.33609	-0.1037	-0.08751
-1.33659	-0.10414	-0.08775
-1.33709	-0.10464	-0.08802
-1.33759	-0.10513	-0.08824
-1.33809	-0.10564	-0.08845
-1.33859	-0.10618	-0.08865
-1.33909	-0.1066	-0.08887
-1.33959	-0.10704	-0.08912
-1.34009	-0.10747	-0.08939
-1.34059	-0.10789	-0.08965
-1.34109	-0.10844	-0.08987
-1.3416	-0.10899	-0.09005
-1.3421	-0.10953	-0.09022
-1.3426	-0.11005	-0.09041
-1.3431	-0.11051	-0.09062
-1.34359	-0.11103	-0.09082
-1.34409	-0.11152	-0.09098
-1.34458	-0.11202	-0.09117
-1.34508	-0.11255	-0.09139
-1.34558	-0.113	-0.09161
-1.34609	-0.11349	-0.09185
-1.34659	-0.11398	-0.09205
-1.34709	-0.1145	-0.09224
-1.34759	-0.11515	-0.09245
-1.34809	-0.11567	-0.09269
-1.34859	-0.11611	-0.09295
-1.34909	-0.11661	-0.09318
-1.34959	-0.11715	-0.09337
-1.35009	-0.11783	-0.09356
-1.35059	-0.11846	-0.09376
-1.3511	-0.11898	-0.09396
-1.3516	-0.11949	-0.09414
-1.3521	-0.11997	-0.09436
-1.3526	-0.12051	-0.09458
-1.3531	-0.12102	-0.09473
-1.3536	-0.12145	-0.09487
-1.35409	-0.12195	-0.0951
-1.35459	-0.12245	-0.09537
-1.35509	-0.12294	-0.09563
-1.35559	-0.12345	-0.09592
-1.35609	-0.12403	-0.09619
-1.35659	-0.12467	-0.09641
-1.35709	-0.12524	-0.09659
-1.35759	-0.12584	-0.09676
-1.35809	-0.12645	-0.09697
-1.35859	-0.12702	-0.09717
-1.35909	-0.1276	-0.09737
-1.35959	-0.12808	-0.09755
-1.36009	-0.12848	-0.09769
-1.3606	-0.12894	-0.09781
-1.3611	-0.12942	-0.098
-1.36159	-0.12997	-0.09824
-1.36209	-0.1305	-0.09844
-1.36259	-0.13097	-0.09861
-1.36309	-0.13149	-0.09881
-1.36359	-0.13197	-0.09906
-1.36408	-0.13247	-0.0993
-1.36458	-0.13296	-0.09953
-1.36508	-0.13349	-0.09975
-1.36559	-0.13419	-0.09997
-1.36609	-0.13484	-0.10019
-1.36659	-0.13538	-0.10044
-1.36709	-0.13592	-0.10065
-1.36759	-0.13643	-0.10081
-1.36809	-0.137	-0.10095
-1.36859	-0.13758	-0.10109
-1.36909	-0.13811	-0.10125
-1.36959	-0.13862	-0.10147
-1.37009	-0.13912	-0.10169
-1.37059	-0.1397	-0.1019
-1.37109	-0.14026	-0.10214
-1.37159	-0.14082	-0.10238
-1.37209	-0.14144	-0.10262
-1.37259	-0.14191	-0.10287
-1.37309	-0.14238	-0.10311
-1.37359	-0.14295	-0.1035
-1.37409	-0.14353	-0.104
-1.37458	-0.14418	-0.10436
-1.37508	-0.14481	-0.1046
-1.37559	-0.14544	-0.10483
-1.37609	-0.14615	-0.10506
-1.37659	-0.14674	-0.10527
-1.37709	-0.1473	-0.10545
-1.37759	-0.14785	-0.10562
-1.37808	-0.1484	-0.10578
-1.37858	-0.14901	-0.10595
-1.37908	-0.1495	-0.1062
-1.37958	-0.15001	-0.1065
-1.38009	-0.15059	-0.10678
-1.38059	-0.1511	-0.10696
-1.38108	-0.15168	-0.10707
-1.38158	-0.15224	-0.10723
-1.38208	-0.15276	-0.10749
-1.38258	-0.15331	-0.10775
-1.38308	-0.1539	-0.10789
-1.38357	-0.1546	-0.10803
-1.38407	-0.15521	-0.10832
-1.38457	-0.15577	-0.10868
-1.38507	-0.15638	-0.10897
-1.38557	-0.15689	-0.10936
-1.38607	-0.15743	-0.11004
-1.38658	-0.15805	-0.11064
-1.38708	-0.15866	-0.11095
-1.38758	-0.1593	-0.11113
-1.38808	-0.15984	-0.11133
-1.38858	-0.16039	-0.11152
-1.38908	-0.16107	-0.11171
-1.38958	-0.16192	-0.11191
-1.39009	-0.16276	-0.11212
-1.39059	-0.1633	-0.11235
-1.39109	-0.16381	-0.11263
-1.39159	-0.16445	-0.11287
-1.39209	-0.16507	-0.11307
-1.39259	-0.16563	-0.11325
-1.39308	-0.16614	-0.11341
-1.39358	-0.16668	-0.11359
-1.39407	-0.16732	-0.11374
-1.39458	-0.16799	-0.11389
-1.39508	-0.16871	-0.11408
-1.39558	-0.1694	-0.11429
-1.39608	-0.16996	-0.11452
-1.39658	-0.17064	-0.11477
-1.39708	-0.17123	-0.11498
-1.39758	-0.17167	-0.11509
-1.39808	-0.17224	-0.11529
-1.39858	-0.17287	-0.11564
-1.39908	-0.17358	-0.11594
-1.39959	-0.17432	-0.11612
-1.40009	-0.17504	-0.11636
-1.40058	-0.17573	-0.11666
-1.40108	-0.17627	-0.11696
-1.40158	-0.17688	-0.11725
-1.40209	-0.17757	-0.11753
-1.40258	-0.17826	-0.11779
-1.40308	-0.17895	-0.11799
-1.40357	-0.17953	-0.11811
-1.40407	-0.18017	-0.11825
-1.40457	-0.1809	-0.11845
-1.40508	-0.18149	-0.11867
-1.40558	-0.18201	-0.11892
-1.40608	-0.18249	-0.11921
-1.40658	-0.183	-0.11952
-1.40708	-0.18359	-0.1198
-1.40758	-0.18407	-0.12011
-1.40808	-0.18463	-0.12041
-1.40858	-0.18533	-0.12066
-1.40908	-0.18599	-0.12086
-1.40959	-0.18674	-0.12107
-1.41009	-0.18741	-0.12127
-1.41059	-0.18806	-0.12142
-1.41108	-0.1889	-0.12154
-1.41158	-0.18973	-0.12169
-1.41209	-0.19049	-0.12192
-1.41258	-0.19106	-0.12216
-1.41308	-0.19154	-0.12235
-1.41357	-0.19207	-0.12249
-1.41407	-0.1926	-0.12265
-1.41458	-0.19328	-0.12287
-1.41508	-0.19412	-0.12314
-1.41558	-0.19501	-0.12339
-1.41608	-0.1958	-0.12351
-1.41658	-0.1964	-0.12363
-1.41708	-0.19707	-0.1239
-1.41758	-0.19783	-0.12423
-1.41808	-0.19844	-0.12443
-1.41858	-0.19902	-0.12455
-1.41908	-0.19974	-0.12478
-1.41958	-0.2014	-0.12503
-1.42008	-0.20388	-0.12514
-1.42058	-0.20578	-0.12528
-1.42108	-0.20693	-0.12557
-1.42158	-0.20768	-0.12583
-1.42208	-0.20829	-0.12592
-1.42257	-0.20886	-0.12598
-1.42307	-0.20922	-0.12618
-1.42357	-0.20972	-0.12649
-1.42407	-0.21059	-0.12678
-1.42457	-0.21149	-0.12698
-1.42507	-0.21229	-0.12719
-1.42557	-0.21303	-0.12746
-1.42607	-0.21376	-0.12772
-1.42657	-0.21456	-0.12798
-1.42708	-0.21528	-0.12825
-1.42757	-0.21598	-0.12845
-1.42808	-0.21666	-0.12856
-1.42858	-0.21725	-0.12873
-1.42908	-0.21786	-0.12901
-1.42958	-0.21834	-0.12931
-1.43008	-0.21881	-0.12958
-1.43058	-0.21946	-0.12981
-1.43108	-0.2202	-0.12997
-1.43158	-0.22099	-0.13009
-1.43208	-0.22164	-0.13026
-1.43257	-0.2222	-0.13045
-1.43307	-0.22282	-0.1307
-1.43357	-0.2234	-0.13094
-1.43407	-0.22412	-0.13107
-1.43457	-0.2248	-0.13114
-1.43507	-0.22543	-0.13134
-1.43557	-0.22617	-0.13165
-1.43607	-0.22688	-0.13201
-1.43657	-0.22755	-0.13243
-1.43707	-0.22806	-0.13278
-1.43757	-0.22838	-0.13295
-1.43807	-0.2289	-0.13308
-1.43858	-0.22964	-0.13334
-1.43908	-0.23042	-0.13362
-1.43958	-0.23115	-0.13378
-1.44007	-0.23176	-0.13388
-1.44057	-0.23247	-0.13414
-1.44107	-0.23325	-0.13452
-1.44157	-0.23397	-0.13494
-1.44207	-0.23464	-0.13537
-1.44256	-0.2351	-0.13574
-1.44306	-0.23565	-0.13602
-1.44356	-0.2363	-0.1362
-1.44406	-0.23688	-0.13633
-1.44457	-0.23754	-0.1364
-1.44507	-0.23816	-0.13659
-1.44557	-0.23876	-0.13698
-1.44607	-0.23946	-0.1373
-1.44657	-0.24018	-0.1375
-1.44707	-0.24098	-0.13773
-1.44757	-0.24175	-0.13801
-1.44807	-0.24254	-0.1382
-1.44858	-0.24325	-0.13836
-1.44908	-0.24374	-0.13858
-1.44957	-0.24437	-0.13882
-1.45007	-0.24503	-0.13904
-1.45057	-0.24563	-0.13928
-1.45107	-0.24642	-0.13954
-1.45157	-0.24711	-0.13981
-1.45206	-0.24764	-0.14008
-1.45256	-0.24818	-0.14028
-1.45306	-0.2486	-0.14043
-1.45356	-0.24914	-0.14064
-1.45406	-0.24992	-0.14088
-1.45456	-0.25083	-0.14107
-1.45506	-0.25172	-0.14115
-1.45556	-0.25242	-0.14123
-1.45606	-0.25334	-0.14138
-1.45656	-0.25445	-0.14155
-1.45706	-0.25546	-0.14174
-1.45756	-0.25632	-0.14194
-1.45807	-0.25689	-0.14221
-1.45857	-0.25741	-0.14245
-1.45907	-0.25805	-0.14253
-1.45956	-0.25882	-0.14262
-1.46006	-0.25972	-0.1429
-1.46056	-0.26041	-0.14333
-1.46106	-0.2609	-0.14366
-1.46156	-0.26145	-0.14391
-1.46206	-0.26204	-0.14424
-1.46257	-0.26278	-0.14459
-1.46308	-0.26353	-0.14476
-1.46358	-0.2642	-0.14485
-1.46408	-0.2649	-0.14508
-1.46458	-0.2656	-0.1454
-1.46508	-0.26645	-0.14557
-1.46558	-0.26724	-0.14561
-1.46608	-0.26788	-0.14568
-1.46658	-0.26862	-0.14585
-1.46709	-0.26912	-0.14611
-1.46759	-0.27036	-0.14641
-1.46809	-0.27479	-0.14668
-1.46859	-0.27972	-0.14691
-1.46909	-0.28177	-0.14715
-1.46959	-0.28243	-0.14741
-1.47009	-0.28296	-0.14773
-1.47059	-0.28364	-0.14799
-1.47109	-0.28421	-0.14815
-1.47158	-0.28488	-0.14831
-1.47208	-0.28568	-0.14849
-1.47258	-0.28632	-0.14876
-1.47308	-0.28708	-0.14908
-1.47358	-0.28786	-0.14924
-1.47409	-0.2886	-0.14928
-1.47459	-0.28936	-0.14941
-1.47509	-0.29011	-0.14962
-1.47559	-0.29083	-0.14981
-1.47608	-0.29137	-0.15001
-1.47658	-0.29205	-0.15027
-1.47709	-0.29282	-0.15053
-1.47759	-0.29342	-0.15083
-1.47809	-0.29414	-0.15119
-1.47859	-0.29473	-0.15153
-1.47909	-0.29523	-0.15183
-1.47959	-0.29612	-0.15206
-1.48009	-0.29722	-0.15223
-1.48059	-0.29828	-0.15242
-1.48108	-0.29899	-0.15261
-1.48158	-0.29951	-0.15276
-1.48207	-0.30022	-0.1529
-1.48258	-0.30106	-0.15315
-1.48308	-0.30189	-0.15349
-1.48358	-0.30258	-0.15375
-1.48408	-0.30325	-0.15386
-1.48458	-0.30398	-0.15395
-1.48508	-0.30446	-0.15414
-1.48559	-0.30497	-0.15438
-1.48609	-0.30581	-0.15467
-1.48659	-0.30662	-0.15507
-1.48709	-0.30731	-0.15545
-1.48759	-0.30799	-0.15569
-1.48809	-0.30857	-0.1559
-1.48859	-0.30927	-0.15617
-1.48909	-0.31005	-0.15645
-1.48959	-0.31081	-0.15664
-1.49009	-0.31167	-0.15681
-1.49059	-0.31241	-0.15702
-1.49108	-0.31306	-0.15719
-1.49158	-0.31364	-0.15736
-1.49208	-0.31434	-0.15759
-1.49258	-0.31499	-0.15796
-1.49308	-0.31543	-0.15843
-1.49358	-0.31619	-0.15885
-1.49408	-0.31709	-0.15914
-1.49458	-0.31773	-0.15939
-1.49508	-0.31827	-0.15977
-1.49558	-0.31871	-0.16053
-1.49608	-0.31936	-0.16149
-1.49658	-0.32026	-0.16209
-1.49709	-0.32114	-0.16227
-1.49758	-0.32205	-0.16239
-1.49872	-0.32345	-0.16256
		-0.16275

## Sheet: Fig. 4
Fig. 4a								Fig. 4b																			Fig. 4c				Fig. 4d					Fig. 4e
	Conv. %	error bar	Sele. (2a) %	error bar	Sele. (3a) %	error bar		-1.2																					Adsorption energy / eV		Magnetic field / G	Intensity / a.u.				(DMPO-II)+H		(DMPO-IV)+H
without thiol	97.2	0.4	96.8	0.2	0.5	0.1		0 min		10 min		25 min		40 min		65 min		80 min		95 min		standard		-1.3			LC-Fe	1f	-2.49			no electricity	with 1a	without 1a		m/z	Intensity	m/z	Intensity
with thiol	24.57	3.5	0	0	99	1.5		Raman shift / cm-1	Intensity / a.u.	Raman shift / cm-1	Intensity / a.u.	Raman shift / cm-1	Intensity / a.u.	Raman shift / cm-1	Intensity / a.u.	Raman shift / cm-1	Intensity / a.u.	Raman shift / cm-1	Intensity / a.u.	Raman shift / cm-1	Intensity / a.u.	Raman shift / cm-1	Intensity / a.u.	Raman shift / cm-1	Intensity / a.u.			2fInt	-2.77		3205	-28.496	-147.452	-23.2281		49.5029	0	49.5029	0
								2403.82	160.793	2400.95	161.265	2401.47	237.527	2400.62	196.436	2400.62	246.278	2401.47	225.797	2400.62	252.141	2400.78	42.1484	2398.98	14.5626			2f	-2.06		3205	-28.496	-143.452	-16.2836		49.5029	0	49.5029	0
								2402.96	181.257	2400.1	205.207	2400.62	216.959	2399.77	228.643	2399.77	199.33	2400.62	216.959	2399.77	257.956	2399.93	21.0407	2398.12	14.5216		Fe foil	1f	-2.75		3205	-20.496	-147.452	-17.2095		49.503	0	49.503	0
								2402.11	175.383	2399.25	199.306	2399.77	213.986	2398.91	164.123	2398.91	219.807	2399.77	231.574	2398.91	281.353	2399.08	58.5576	2397.27	-5.99792			2fInt	-2.83		3205.01	-27.496	-140.452	-20.4503		49.503	0	49.503	0
								2401.25	143.207	2398.39	210.99	2398.91	211.015	2398.06	205.114	2398.06	251.997	2398.91	237.391	2398.06	272.509	2398.22	87.2697	2396.41	8.58957			2f	-2.26		3205.01	-23.496	-139.452	-18.1355		50.0545	0	50.0545	0
								2400.39	198.704	2397.54	213.88	2398.06	234.416	2397.21	228.512	2397.21	234.371	2398.06	257.858	2397.21	278.316	2397.37	22.2179	2395.56	-0.22406						3205.01	-25.496	-152.452	-17.6725		50.0546	0	50.0546	0
								2399.54	175.3	2396.69	234.344	2397.21	222.653	2396.35	243.114	2396.35	237.256	2397.21	210.934	2396.35	266.547	2396.52	71.4293	2394.7	-0.26267						3205.01	-20.496	-143.452	-19.0614		50.0546	0	50.0546	0
								2398.68	166.508	2395.83	222.585	2396.35	178.674	2395.5	199.14	2395.5	245.996	2396.35	237.256	2395.5	269.424	2395.66	85.478	2393.85	5.54582						3205.02	-25.496	-143.452	-19.0614		50.0547	0	50.0547	0
								2397.83	160.64	2394.98	202.045	2395.5	231.354	2394.64	231.31	2394.64	237.166	2395.5	210.854	2394.64	269.373	2394.81	52.6713	2392.99	14.2754						3205.02	-32.496	-147.452	-14.8947		50.0547	22950.7	50.0547	22950.7
								2396.97	192.738	2394.12	178.585	2394.64	172.75	2393.79	207.846	2393.79	219.556	2394.64	202.03	2393.79	292.741	2393.95	46.2252	2392.14	2.54399						3205.02	-25.496	-145.452	-18.5984		50.0547	38040	50.0547	38040
								2396.12	201.467	2393.27	207.822	2393.79	257.612	2392.94	187.319	2392.94	237.075	2393.79	242.975	2392.94	286.832	2393.1	63.1965	2391.28	-0.41725						3205.02	-35.496	-145.452	-19.0614		50.0548	42350.2	50.0548	42350.2
								2395.26	186.838	2392.42	184.37	2392.94	225.368	2392.08	248.735	2392.08	172.651	2392.94	234.148	2392.08	234.104	2392.25	27.4863	2390.42	-20.9071						3205.03	-27.496	-145.452	-22.3021		50.0548	32194.6	50.0548	32194.6
								2394.4	178.052	2391.56	190.187	2392.08	254.588	2391.23	201.876	2391.23	242.836	2392.08	239.956	2391.23	286.722	2391.39	12.2699	2389.57	8.26868						3205.03	-25.496	-143.452	-20.9133		50.0549	15175.5	50.0549	15175.5
								2393.55	166.35	2390.71	219.405	2391.23	198.95	2390.37	234.014	2390.37	231.089	2391.23	234.059	2390.37	248.64	2390.54	81.8924	2388.71	-3.45398						3205.03	-26.496	-148.452	-19.0614		50.0549	0	50.0549	0
								2392.69	172.159	2389.85	201.814	2390.37	242.79	2389.52	219.347	2389.52	236.894	2390.37	266.191	2389.52	269.065	2389.68	16.9499	2387.86	5.26816						3205.03	-30.496	-148.452	-19.0614		50.0549	0	50.0549	0
								2391.83	169.214	2389	201.776	2389.52	210.573	2388.66	210.533	2388.66	231.001	2389.52	236.894	2388.66	233.925	2388.83	42.682	2387	2.30878						3205.03	-32.496	-145.452	-16.2836		50.055	0	50.055	0
								2390.97	198.357	2388.14	201.737	2388.66	169.596	2387.81	216.34	2387.81	257.269	2388.66	274.862	2387.81	324.509	2387.97	24.5491	2386.14	8.10781						3205.04	-30.496	-149.452	-14.8947		50.055	0	50.055	0
								2390.12	172.077	2387.29	187.083	2387.81	219.263	2386.95	178.3	2386.95	257.22	2387.81	239.728	2386.95	306.91	2387.12	67.8072	2385.29	-21.119						3205.04	-27.496	-143.452	-13.5058		50.0551	0	50.0551	0
								2389.26	207.042	2386.43	166.589	2386.95	207.53	2386.1	204.568	2386.1	230.869	2386.95	213.375	2386.1	245.481	2386.26	67.2111	2384.43	19.6999						3205.04	-27.496	-137.452	-18.5984		50.0551	0	50.0551	0
								2388.4	195.346	2385.58	172.401	2386.1	198.723	2385.24	186.998	2385.24	265.887	2386.1	233.792	2385.24	265.887	2385.41	72.4588	2383.57	-6.60143						3205.04	-24.496	-148.452	-19.0614		50.0551	0	50.0551	0
								2387.55	195.315	2384.72	242.484	2385.24	195.763	2384.39	213.253	2384.39	201.568	2385.24	233.747	2384.39	274.6	2384.55	39.7263	2382.72	7.94663						3205.05	-24.496	-138.452	-17.6725		50.0552	0	50.0552	0
								2386.69	160.307	2383.87	195.703	2384.39	192.804	2383.53	204.451	2383.53	236.579	2384.39	236.624	2383.53	257.024	2383.69	39.1346	2381.86	2.07291						3205.05	-24.496	-138.452	-16.2836		50.0552	25915.3	50.0552	25915.3
								2385.83	136.968	2383.01	172.303	2383.53	251.182	2382.67	189.811	2382.67	259.895	2383.53	271.627	2382.67	286.176	2382.84	29.7826	2381	-0.88266						3205.05	-24.496	-136.452	-11.191		50.0553	43037.4	50.0553	43037.4
								2384.97	195.221	2382.15	172.27	2382.67	230.693	2381.82	218.971	2381.82	236.488	2382.67	239.454	2381.82	277.363	2381.98	37.9517	2380.14	25.3198						3205.05	-30.496	-132.452	-15.8207		50.0553	49834.2	50.0553	49834.2
								2384.11	192.276	2381.3	239.38	2381.82	233.569	2380.96	230.605	2380.96	251.039	2381.82	259.845	2380.96	274.391	2381.12	5.24923	2379.29	-6.79088						3205.05	-26.496	-135.452	-13.9688		50.0554	43766.5	50.0554	43766.5
								2383.26	209.722	2380.44	233.497	2380.96	233.524	2380.1	236.398	2380.1	256.828	2380.96	210.172	2380.1	288.931	2380.27	51.3613	2378.43	1.91532						3205.06	-26.496	-140.452	-17.2095		50.0554	28565.6	50.0554	28565.6
								2382.4	180.565	2379.58	201.353	2380.1	192.621	2379.25	245.107	2379.25	268.45	2380.1	218.887	2379.25	271.368	2379.41	68.2751	2377.57	-12.6952						3205.06	-25.496	-141.452	-18.5984		50.0554	0	50.0554	0
								2381.54	177.624	2378.73	189.644	2379.25	195.502	2378.39	210.052	2378.39	250.895	2379.25	268.45	2378.39	306.325	2378.55	15.1618	2376.71	-15.6459						3205.06	-27.496	-136.452	-18.1355		50.0555	0	50.0555	0
								2380.68	163.038	2377.87	210.027	2378.39	210.052	2377.53	242.097	2377.53	247.93	2378.39	233.391	2377.53	253.764	2377.7	-2.92759	2375.85	1.79695						3205.06	-19.496	-137.452	-18.5984		50.0555	0	50.0555	0
								2379.82	171.744	2377.01	157.49	2377.53	151.675	2376.68	236.218	2376.68	244.967	2377.53	215.845	2376.68	329.539	2376.84	54.8149	2375	22.1466						3205.07	-18.496	-136.452	-14.8947		50.0556	0	50.0556	0
								2378.96	162.985	2376.15	233.275	2376.68	294.543	2375.82	236.173	2375.82	236.173	2376.68	215.804	2375.82	309.066	2375.98	54.2187	2374.14	36.6648						3205.07	-19.496	-134.452	-16.2836		50.3451	0	50.3451	0
								2378.1	162.959	2375.3	221.569	2375.82	239.089	2374.96	265.279	2374.96	259.449	2375.82	218.679	2374.96	250.704	2375.13	12.8088	2373.28	19.1489						3205.07	-13.496	-138.452	-12.5799		50.3451	0	50.3451	0
								2377.24	122.199	2374.44	201.123	2374.96	221.552	2374.1	201.108	2374.1	215.681	2374.96	282.77	2374.1	282.716	2374.27	41.3668	2372.42	1.63888						3205.07	-21.496	-126.452	-15.8207		50.3452	0	50.3452	0
								2376.38	162.906	2373.58	203.998	2374.1	230.254	2373.25	209.811	2373.25	259.35	2374.1	250.656	2373.25	265.178	2373.41	-5.85358	2371.56	10.3316						3205.08	-19.496	-128.452	-18.1355		50.3452	0	50.3452	0
								2375.52	191.965	2372.72	201.046	2373.25	238.952	2372.39	215.598	2372.39	253.474	2373.25	236.038	2372.39	279.695	2372.55	48.9191	2370.7	7.38023						3205.08	-19.496	-134.452	-16.2836		50.3452	21542	50.3452	21542
								2374.67	197.75	2371.87	177.702	2372.39	241.82	2371.53	206.818	2371.53	227.209	2372.39	233.079	2371.53	282.555	2371.69	54.149	2369.84	-4.29936						3205.08	-24.496	-129.452	-11.654		50.3453	36552.5	50.3453	36552.5
								2373.81	162.826	2371.01	227.182	2371.53	230.122	2370.67	195.129	2370.67	256.289	2371.53	192.254	2370.67	305.8	2370.83	56.4641	2368.98	13.1175						3205.08	-22.496	-128.452	-16.2836		50.3453	41934.4	50.3453	41934.4
								2372.95	136.635	2370.15	168.898	2370.67	209.691	2369.81	189.268	2369.81	232.946	2370.67	291.238	2369.81	250.417	2369.98	61.69	2368.12	-1.46784						3205.08	-26.496	-127.452	-13.5058		50.3454	34052.2	50.3454	34052.2
								2372.08	174.4	2369.29	218.361	2369.81	238.769	2368.95	229.99	2368.95	276.57	2369.81	247.505	2368.95	273.659	2369.12	46.5342	2367.26	1.40126						3205.09	-21.496	-132.452	-12.1169		50.3454	17748.1	50.3454	17748.1
								2371.22	177.277	2368.43	192.121	2368.95	186.321	2368.09	218.303	2368.09	241.589	2368.95	250.369	2368.09	328.91	2368.26	-9.36757	2366.4	-4.45391						3205.09	-16.496	-137.452	-15.8207		50.3454	0	50.3454	0
								2370.36	188.871	2367.57	206.636	2368.09	241.589	2367.24	226.992	2367.24	241.543	2368.09	302.714	2367.24	291.015	2367.4	77.354	2365.54	-1.58533						3205.09	-24.496	-126.452	-14.8947		50.3455	0	50.3455	0
								2369.5	188.84	2366.71	244.425	2367.24	232.812	2366.38	203.672	2366.38	282.231	2367.24	218.262	2366.38	267.683	2366.54	50.5637	2364.68	7.09575						3205.09	-19.496	-129.452	-14.8947		50.3455	0	50.3455	0
								2368.64	183	2365.85	171.646	2366.38	206.582	2365.52	177.452	2365.52	223.996	2366.38	247.316	2365.52	270.541	2365.68	35.4201	2363.82	-24.9138						3205.1	-20.496	-132.452	-15.3577		50.3456	0	50.3456	0
								2367.78	191.683	2364.99	183.248	2365.52	212.36	2364.66	218.137	2364.66	282.123	2365.52	226.905	2364.66	258.855	2364.82	20.2819	2362.96	-7.51447						3205.1	-19.496	-123.452	-18.5984		51.034	0	51.034	0
								2366.92	168.421	2364.13	180.305	2364.66	200.686	2363.8	212.279	2363.8	235.543	2364.66	197.777	2363.8	270.438	2363.96	37.1378	2362.1	-4.64745						3205.1	-25.496	-129.452	-19.9873		51.034	0	51.034	0
								2366.06	168.393	2363.27	215.162	2363.8	255.898	2362.94	232.59	2362.94	247.127	2363.8	197.739	2362.94	264.571	2363.1	77.2463	2361.24	21.4566						3205.1	-16.496	-129.452	-16.2836		51.0341	0	51.0341	0
								2365.2	194.491	2362.41	276.169	2362.94	223.868	2362.08	200.571	2362.08	273.241	2362.94	282.016	2362.08	313.937	2362.24	88.27	2360.38	-10.5335						3205.11	-20.496	-126.452	-14.8947		51.0341	0	51.0341	0
								2364.34	179.947	2361.55	174.389	2362.08	267.428	2361.22	235.408	2361.22	209.251	2362.08	220.918	2361.22	296.439	2361.38	64.4133	2359.52	-4.76377						3205.11	-18.496	-121.452	-15.8207		51.0341	0	51.0341	0
								2363.48	145.095	2360.69	197.603	2361.22	215.064	2360.36	267.325	2360.36	241.174	2361.22	238.314	2360.36	281.854	2360.52	57.9998	2358.66	-1.89932						3205.11	-24.496	-121.452	-16.2836		51.0342	0	51.0342	0
								2362.62	159.578	2359.83	209.187	2360.36	232.457	2359.5	188.835	2359.5	226.602	2360.36	276.043	2359.5	267.274	2359.66	48.6833	2357.79	32.8944						3205.11	-19.496	-123.452	-16.7466		51.0342	0	51.0342	0
								2361.75	156.651	2358.97	203.337	2359.5	229.507	2358.64	226.559	2358.64	261.414	2359.5	261.464	2358.64	313.697	2358.8	53.893	2356.93	-10.6847						3205.11	-33.496	-121.452	-17.2095		51.0343	0	51.0343	0
								2360.89	171.127	2358.11	191.681	2358.64	232.368	2357.78	188.763	2357.78	249.748	2358.64	223.654	2357.78	267.172	2357.94	24.2513	2356.07	12.4914						3205.12	-23.496	-122.452	-18.5984		51.0343	0	51.0343	0
								2360.03	147.899	2357.25	150.993	2357.78	226.516	2356.91	162.596	2356.91	249.7	2357.78	226.516	2356.91	307.77	2357.08	35.2705	2355.21	3.74579						3205.12	-13.496	-121.452	-14.4318		51.0344	0	51.0344	0
								2359.17	211.663	2356.39	203.221	2356.91	261.314	2356.05	194.497	2356.05	229.332	2356.91	322.288	2356.05	345.45	2356.22	66.6066	2354.35	26.9113						3205.12	-25.496	-121.452	-13.0429		51.0344	0	51.0344	0
								2358.3	191.335	2355.53	229.305	2356.05	206.109	2355.19	197.362	2355.19	232.191	2356.05	223.526	2355.19	275.726	2355.36	34.0757	2353.49	6.56523						3205.12	-21.496	-122.452	-14.8947		51.0344	0	51.0344	0
								2357.44	159.419	2354.67	200.241	2355.19	232.191	2354.33	246.655	2354.33	185.717	2355.19	240.898	2354.33	281.477	2354.5	42.184	2352.62	-10.8741						3205.13	-21.496	-122.452	-14.4318		51.0345	0	51.0345	0
								2356.58	188.373	2353.81	168.286	2354.33	194.422	2353.47	232.102	2353.47	261.115	2354.33	232.146	2353.47	261.115	2353.63	21.2753	2351.76	18.0803						3205.13	-19.496	-112.452	-17.2095		51.0345	0	51.0345	0
								2355.72	191.24	2352.94	208.867	2353.47	171.175	2352.61	176.944	2352.61	220.455	2353.47	261.115	2352.61	298.774	2352.77	32.2828	2350.9	18.0373						3205.13	-25.496	-116.452	-17.2095		51.3106	0	51.3106	0
								2354.85	211.487	2352.08	232.031	2352.61	223.355	2351.75	237.814	2351.75	272.615	2352.61	226.256	2351.75	246.514	2351.91	20.0843	2350.04	29.5872						3205.13	-11.496	-121.452	-14.8947		51.3106	0	51.3106	0
								2353.99	176.693	2351.22	202.988	2351.75	243.614	2350.88	226.17	2350.88	255.166	2351.75	246.514	2350.88	249.367	2351.05	60.0845	2349.17	9.25816						3205.14	-20.496	-113.452	-17.2095		51.3107	0	51.3107	0
								2353.13	165.079	2350.36	226.143	2350.88	223.27	2350.02	226.126	2350.02	214.53	2350.88	226.17	2350.02	313.098	2350.19	53.6826	2348.31	17.9083						3205.14	-18.496	-122.452	-13.9688		51.3107	0	51.3107	0
								2352.26	182.425	2349.5	217.404	2350.02	214.53	2349.16	249.271	2349.16	231.88	2350.02	229.025	2349.16	234.779	2349.32	79.1671	2347.45	-16.8952						3205.14	-16.496	-113.452	-15.3577		51.3107	23936.8	51.3107	23936.8
								2351.4	182.395	2348.63	194.177	2349.16	211.591	2348.29	191.265	2348.29	246.326	2349.16	194.2	2348.29	249.224	2348.46	23.4966	2346.58	14.926						3205.14	-18.496	-114.452	-15.8207		51.3108	39568.4	51.3108	39568.4
								2350.54	176.575	2347.77	226.014	2348.29	199.958	2347.43	252.073	2347.43	243.381	2348.29	257.917	2347.43	240.484	2347.6	22.8997	2345.72	11.9877						3205.14	-23.496	-110.452	-12.1169		51.3108	44350.7	51.3108	44350.7
								2349.67	185.228	2346.91	211.485	2347.43	211.51	2346.57	220.16	2346.57	217.263	2347.43	304.226	2346.57	295.478	2346.73	4.92051	2344.86	11.9456						3205.15	-23.496	-113.452	-15.8207		51.3109	33960	51.3109	33960
								2348.81	141.791	2346.04	231.72	2346.57	214.366	2345.71	228.807	2345.71	249.081	2346.57	254.922	2345.71	295.421	2345.87	7.22272	2343.99	32.1663						3205.15	-23.496	-120.452	-13.5058		51.3109	15401.5	51.3109	15401.5
								2347.95	162.02	2345.18	234.572	2345.71	228.807	2344.84	237.45	2344.84	208.493	2345.71	231.703	2344.84	295.365	2345.01	0.83632	2343.13	11.8614						3205.15	-20.496	-116.452	-13.0429		51.3109	0	51.3109	0
								2347.08	182.242	2344.32	202.678	2344.84	240.346	2343.98	202.662	2343.98	257.671	2344.84	249.033	2343.98	315.574	2344.14	49.4626	2342.26	32.0749						3205.15	-17.496	-111.452	-13.5058		51.311	0	51.311	0
								2346.22	167.75	2343.45	228.692	2343.98	240.3	2343.12	205.518	2343.12	225.781	2343.98	260.566	2343.12	295.252	2343.28	25.7011	2341.4	29.1361						3205.16	-19.496	-116.452	-12.5799		51.311	0	51.311	0
								2345.35	164.83	2342.59	202.6	2343.12	211.308	2342.25	231.526	2342.25	211.267	2343.12	237.359	2342.25	298.089	2342.42	42.4676	2340.54	11.7349						3205.16	-17.496	-113.452	-4.70954		51.3111	0	51.3111	0
								2344.49	153.238	2341.73	219.924	2342.25	199.691	2341.39	234.375	2341.39	237.268	2342.25	272.043	2341.39	326.967	2341.55	41.8651	2339.67	8.80062						3205.16	-18.496	-116.452	-11.654		51.6637	0	51.6637	0
								2343.62	141.649	2340.86	179.377	2341.39	196.759	2340.52	216.972	2340.52	257.474	2341.39	266.204	2340.52	315.333	2340.69	47.0487	2338.81	8.75892						3205.16	-22.496	-105.452	-14.8947		51.6637	0	51.6637	0
								2342.76	190.76	2340	254.551	2340.52	234.33	2339.66	190.899	2339.66	254.532	2340.52	225.651	2339.66	315.273	2339.82	84.0478	2337.94	28.9551						3205.16	-10.496	-109.452	-13.9688		51.6637	0	51.6637	0
								2341.89	156.05	2339.13	228.474	2339.66	248.747	2338.79	196.646	2338.79	251.592	2339.66	260.317	2338.79	323.888	2338.96	37.1656	2337.08	40.4723						3205.17	-24.496	-103.452	-17.2095		51.6638	0	51.6638	0
								2341.03	187.806	2338.27	196.623	2338.79	173.511	2337.93	211.065	2337.93	239.978	2338.79	245.808	2337.93	297.804	2338.1	51.0207	2336.21	46.2052						3205.17	-16.496	-108.452	-15.3577		51.6638	27509.8	51.6638	27509.8
								2340.16	176.219	2337.4	176.349	2337.93	208.174	2337.07	193.68	2337.07	289.075	2337.93	239.978	2337.07	265.949	2337.23	53.3062	2335.35	17.2608						3205.17	-19.496	-111.452	-14.8947		51.6639	44208.3	51.6639	44208.3
								2339.3	155.971	2336.54	234.123	2337.07	187.899	2336.2	245.667	2336.2	245.667	2337.07	274.621	2336.2	317.922	2336.37	32.4682	2334.48	46.1084						3205.17	-17.496	-110.452	-12.5799		51.6639	46301.5	51.6639	46301.5
								2338.43	179.047	2335.67	236.969	2336.2	225.435	2335.33	210.944	2335.33	312.082	2336.2	306.361	2335.33	314.971	2335.5	40.5361	2333.61	14.2856						3205.18	-18.496	-109.452	-17.6725		51.664	31476.2	51.664	31476.2
								2337.56	164.58	2334.81	216.698	2335.33	251.399	2334.47	231.127	2334.47	306.244	2335.33	274.516	2334.47	326.467	2334.63	71.7131	2332.75	43.1235						3205.18	-18.496	-113.452	-15.8207		51.664	11196	51.664	11196
								2336.7	150.118	2333.94	239.767	2334.47	317.8	2333.6	242.637	2333.6	340.847	2334.47	326.467	2333.6	363.956	2333.77	88.4352	2331.88	34.4129						3205.18	-14.496	-112.452	-20.4503		51.6641	0	51.6641	0
								2335.83	207.82	2333.08	294.597	2333.6	280.188	2332.74	300.35	2332.74	265.695	2333.6	268.634	2332.74	378.326	2332.9	38.7246	2331.02	28.5923						3205.18	-21.496	-107.452	-16.7466		51.6641	0	51.6641	0
								2334.97	222.214	2332.21	303.203	2332.74	317.678	2331.87	294.518	2331.87	340.717	2332.74	349.446	2331.87	332.055	2332.04	38.1204	2330.15	5.4546						3205.19	-15.496	-112.452	-17.6725		51.6641	0	51.6641	0
								2334.1	245.26	2331.35	254.064	2331.87	291.631	2331.01	213.629	2331.01	343.539	2331.87	314.73	2331.01	317.557	2331.17	77.9346	2329.28	34.2735						3205.19	-6.496	-112.452	-19.9873		51.6642	0	51.6642	0
								2333.23	236.563	2330.48	225.15	2331.01	274.254	2330.14	265.542	2330.14	288.633	2331.01	294.462	2330.14	314.61	2330.31	45.5718	2328.42	28.456						3205.19	-15.496	-111.452	-15.8207		51.8082	0	51.8082	0
								2332.37	222.101	2329.61	236.651	2330.14	271.315	2329.27	230.862	2329.27	277.034	2330.14	314.61	2329.27	274.149	2329.44	50.7377	2327.55	19.7555						3205.19	-13.496	-115.452	-16.7466		51.8082	0	51.8082	0
								2331.5	190.34	2328.75	222.179	2329.27	285.692	2328.41	285.637	2328.41	297.178	2329.27	227.976	2328.41	294.293	2328.57	58.7861	2326.68	37.0185						3205.19	-11.496	-109.452	-15.8207		51.8083	0	51.8083	0
								2330.63	178.774	2327.88	219.251	2328.41	233.703	2327.54	227.889	2327.54	274.044	2328.41	265.44	2327.54	323.083	2327.71	23.5601	2325.82	19.6676						3205.2	-19.496	-115.452	-20.9133		51.8083	0	51.8083	0
								2329.77	190.275	2327.01	216.325	2327.54	248.082	2326.67	245.15	2326.67	271.107	2327.54	236.543	2326.67	343.21	2326.84	77.7578	2324.95	19.6236						3205.2	-13.496	-111.452	-19.0614		51.8084	15462.1	51.8084	15462.1
								2328.9	196.007	2326.15	222.051	2326.67	236.498	2325.81	230.685	2325.81	291.24	2326.67	253.802	2325.81	297.007	2325.97	56.9596	2324.08	16.6966						3205.2	-24.496	-106.452	-18.1355		51.8084	33829.1	51.8084	33829.1
								2328.03	175.8	2325.28	216.242	2325.81	265.288	2324.94	236.407	2324.94	250.822	2325.81	250.87	2324.94	299.833	2325.11	73.6491	2323.21	33.9477						3205.2	-18.496	-107.452	-19.0614		51.8085	42686.5	51.8085	42686.5
								2327.16	181.533	2324.41	175.843	2324.94	204.694	2324.07	256.539	2324.07	265.186	2324.94	230.641	2324.07	285.363	2324.24	21.1503	2322.35	16.6096						3205.21	-14.496	-97.452	-18.5984		51.8085	35096.7	51.8085	35096.7
								2326.29	172.859	2323.54	262.273	2324.07	175.83	2323.21	224.789	2323.21	262.254	2324.07	268.069	2323.21	285.309	2323.37	72.4234	2321.48	-3.60385						3205.21	-11.496	-100.452	-18.5984		51.8085	17290.5	51.8085	17290.5
								2325.43	216.037	2322.68	213.236	2323.21	195.97	2322.34	250.678	2322.34	270.847	2323.21	259.372	2322.34	285.254	2322.5	40.1148	2320.61	16.5225						3205.21	-14.496	-103.452	-21.8392		51.8086	0	51.8086	0
								2324.56	195.84	2321.81	221.838	2322.34	242.034	2321.47	224.703	2321.47	239.107	2322.34	250.678	2321.47	288.08	2321.64	68.3168	2319.74	33.7612						3205.21	-9.496	-97.452	-20.4503		51.8086	0	51.8086	0
								2323.69	195.806	2320.94	198.752	2321.47	207.418	2320.6	247.702	2320.6	250.582	2321.47	218.941	2320.6	302.426	2320.77	30.2596	2318.88	22.195						3205.22	-13.496	-99.452	-19.5244		51.8087	0	51.8087	0
								2322.82	181.377	2320.07	204.474	2320.6	210.258	2319.73	239.015	2319.73	264.932	2320.6	267.863	2319.73	328.286	2319.9	75.7317	2318.01	19.271						3205.22	-9.496	-90.452	-19.5244		51.8087	0	51.8087	0
								2321.95	181.346	2319.21	198.676	2319.73	215.977	2318.87	236.09	2318.87	264.882	2319.73	276.451	2318.87	305.19	2319.03	-17.0193	2317.14	27.8634						3205.22	-12.496	-103.452	-19.0614		52.2903	0	52.2903	0
								2321.09	141.023	2318.34	215.911	2318.87	224.574	2318	230.288	2318	273.467	2318.87	290.794	2318	284.981	2318.16	22.686	2316.27	13.4261						3205.22	-14.496	-97.452	-20.4503		52.2904	0	52.2904	0
								2320.22	155.386	2317.47	215.869	2318	247.559	2317.13	195.707	2317.13	244.634	2318	267.709	2317.13	345.365	2317.29	36.4725	2315.4	30.6498						3205.22	-13.496	-94.452	-16.7466		52.2904	0	52.2904	0
								2319.35	192.76	2316.6	198.562	2317.13	224.487	2316.26	189.915	2316.26	241.709	2317.13	212.975	2316.26	256.097	2316.43	84.7841	2314.53	4.70795						3205.23	-6.496	-97.452	-18.1355		52.2905	0	52.2905	0
								2318.48	178.345	2315.73	178.384	2316.26	264.729	2315.39	281.94	2315.39	258.925	2316.26	241.709	2315.39	322.217	2315.56	69.7818	2313.66	-1.08724						3205.23	-13.496	-90.452	-22.7651		52.2905	0	52.2905	0
								2317.61	169.686	2314.86	221.499	2315.39	221.524	2314.52	241.617	2314.52	244.493	2315.39	258.925	2314.52	279.01	2314.69	43.2791	2312.79	30.511						3205.23	-11.496	-83.452	-18.1355		52.2906	0	52.2906	0
								2316.74	166.781	2313.99	204.2	2314.52	224.358	2313.65	209.936	2313.65	310.591	2314.52	218.606	2313.65	278.956	2313.82	57.0495	2311.92	10.3345						3205.23	-6.496	-98.452	-19.9873		52.2906	0	52.2906	0
								2315.87	184.002	2313.12	238.667	2313.65	224.315	2312.78	221.397	2312.78	287.529	2313.65	287.584	2312.78	284.653	2312.95	53.5621	2311.05	18.9175						3205.24	-13.496	-84.452	-21.8392		52.2906	0	52.2906	0
								2315	163.849	2312.25	221.371	2312.78	215.647	2311.91	218.48	2311.91	252.977	2312.78	255.901	2311.91	344.968	2312.08	1.20285	2310.18	-1.24972						3205.24	-13.496	-91.452	-19.5244		52.2907	0	52.2907	0
								2314.13	181.065	2311.38	189.71	2311.91	255.851	2311.04	241.431	2311.04	296.041	2311.91	298.973	2311.04	267.299	2311.21	23.5956	2309.31	-7.03876						3205.24	-8.496	-100.452	-19.0614		52.2907	0	52.2907	0
								2313.26	160.918	2310.51	244.277	2311.04	244.306	2310.17	281.616	2310.17	272.995	2311.04	232.809	2310.17	344.836	2310.34	22.9891	2308.44	30.2794						3205.24	-9.496	-88.452	-22.3021		52.2908	0	52.2908	0
								2312.39	181.002	2309.64	206.877	2310.17	227.017	2309.3	255.704	2309.3	255.704	2310.17	278.742	2309.3	318.912	2309.47	62.6072	2307.57	-15.7375						3205.24	-10.496	-89.452	-19.9873		52.2908	0	52.2908	0
								2311.52	166.608	2308.77	224.074	2309.3	238.466	2308.43	221.185	2308.43	241.293	2309.3	238.466	2308.43	270.018	2308.6	21.776	2306.7	27.3139						3205.25	-5.496	-94.452	-20.4503		52.2909	0	52.2909	0
								2310.65	172.323	2307.9	186.693	2308.43	215.44	2307.56	224.014	2307.56	246.99	2308.43	284.381	2307.56	327.406	2307.73	1.06419	2305.83	24.3959						3205.25	-18.496	-87.452	-24.6169		52.2909	0	52.2909	0
								2309.78	140.706	2307.03	206.758	2307.56	209.655	2306.69	195.257	2306.69	269.914	2307.56	301.558	2306.69	304.372	2306.86	14.8192	2304.96	-1.49388						3205.25	-12.496	-80.452	-19.5244		52.291	0	52.291	0
								2308.91	166.521	2306.16	209.59	2306.69	235.457	2305.82	241.154	2305.82	266.992	2306.69	301.5	2305.82	355.989	2305.99	48.665	2304.09	-4.40571						3205.25	-10.496	-84.452	-20.4503		52.291	0	52.291	0
								2308.04	195.197	2305.29	203.809	2305.82	238.283	2304.95	235.367	2304.95	249.719	2305.82	266.992	2304.95	307.125	2305.12	-3.61552	2303.22	24.2597						3205.26	-12.496	-82.452	-18.1355		52.291	0	52.291	0
								2307.17	192.293	2304.42	189.42	2304.95	223.886	2304.08	252.54	2304.08	241.061	2304.95	287.033	2304.08	307.066	2304.25	61.7891	2302.35	4.12394						3205.26	-9.496	-80.452	-19.5244		52.2911	0	52.2911	0
								2306.29	175.042	2303.55	238.164	2304.08	252.54	2303.21	215.192	2303.21	255.361	2304.08	298.457	2303.21	344.307	2303.37	58.3044	2301.48	9.82117						3205.26	-14.496	-83.452	-20.4503		52.2911	0	52.2911	0
								2305.42	180.75	2302.68	220.905	2303.21	232.407	2302.34	263.918	2302.34	240.969	2303.21	241.015	2302.34	332.766	2302.5	57.6895	2300.61	18.3853						3205.26	-7.496	-79.452	-22.3021		52.2912	0	52.2912	0
								2304.55	206.535	2301.81	203.652	2302.34	186.464	2301.46	238.054	2301.46	260.999	2302.34	261.05	2301.46	312.626	2301.63	62.8105	2299.73	-7.47549						3205.27	-18.496	-76.452	-22.3021		52.2912	0	52.2912	0
								2303.68	192.159	2300.93	235.159	2301.46	243.791	2300.59	212.201	2300.59	232.274	2301.46	286.813	2300.59	278.155	2300.76	44.9879	2298.86	-4.64732						3205.27	-12.496	-71.452	-19.9873		52.5413	0	52.5413	0
								2302.81	177.788	2300.06	280.99	2300.59	209.333	2299.72	260.899	2299.72	318.24	2300.59	235.141	2299.72	344.043	2299.89	35.7739	2297.99	3.9147						3205.27	-5.496	-72.452	-21.8392		52.5413	0	52.5413	0
								2301.94	206.427	2299.19	229.335	2299.72	229.362	2298.85	252.25	2298.85	300.98	2299.72	240.83	2298.85	275.182	2299.02	35.1623	2297.12	18.2074						3205.27	-8.496	-73.452	-19.9873		52.5414	0	52.5414	0
								2301.06	194.924	2298.32	272.283	2298.85	246.517	2297.98	269.397	2297.98	252.201	2298.85	226.451	2297.98	326.715	2298.14	54.6123	2296.25	18.1629						3205.27	-6.496	-77.452	-21.8392		52.5414	0	52.5414	0
								2300.19	160.498	2297.44	260.769	2297.98	280.861	2297.1	240.691	2297.1	246.422	2297.98	235.006	2297.1	292.268	2297.27	13.8802	2295.37	-7.67453						3205.28	-6.496	-66.452	-18.1355		52.5415	0	52.5415	0
								2299.32	197.722	2296.57	232.068	2297.1	246.422	2296.23	237.78	2296.23	300.807	2297.1	277.941	2296.23	329.455	2296.4	16.1368	2294.5	12.3431						3205.28	-11.496	-69.452	-19.0614		52.5415	0	52.5415	0
								2298.45	160.442	2295.7	220.566	2296.23	252.105	2295.36	234.87	2295.36	306.477	2296.23	246.375	2295.36	355.17	2295.53	64.2231	2293.63	20.8941						3205.28	-16.496	-78.452	-23.691		52.5416	0	52.5416	0
								2297.58	200.517	2294.83	257.755	2295.36	223.413	2294.49	257.735	2294.49	269.19	2295.36	289.292	2294.49	315.01	2294.65	69.3325	2292.75	26.5777						3205.28	-12.496	-68.452	-24.154		52.5416	0	52.5416	0
								2296.7	191.889	2293.95	229.071	2294.49	217.643	2293.61	254.823	2293.61	289.181	2294.49	257.735	2293.61	332.128	2293.78	48.6702	2291.88	20.804						3205.29	-12.496	-73.452	-19.5244		52.5417	0	52.5417	0
								2295.83	166.084	2293.08	217.576	2293.61	220.464	2292.74	240.46	2292.74	249.048	2293.61	283.454	2292.74	343.515	2292.91	25.1523	2291.01	26.4854						3205.29	-7.496	-68.452	-24.6169		52.5417	0	52.5417	0
								2294.96	174.644	2292.21	260.468	2292.74	231.873	2291.87	246.138	2291.87	237.552	2292.74	280.537	2291.87	297.656	2292.03	70.3362	2290.13	-7.91378						3205.29	-10.496	-69.452	-19.9873		52.5418	0	52.5418	0
								2294.08	197.513	2291.33	271.865	2291.87	240.414	2290.99	231.784	2290.99	248.953	2291.87	306.242	2290.99	351.968	2291.16	75.439	2289.26	40.7041						3205.29	-6.496	-71.452	-18.1355		52.5418	0	52.5418	0
								2293.21	151.686	2290.46	243.201	2290.99	274.706	2290.12	237.461	2290.12	294.681	2290.99	254.676	2290.12	271.793	2290.29	23.3186	2288.39	23.4851						3205.3	-8.496	-72.452	-20.9133		52.5418	0	52.5418	0
								2292.33	171.69	2289.58	240.294	2290.12	271.793	2289.24	240.276	2289.24	323.228	2290.12	277.515	2289.24	283.182	2289.41	51.3123	2287.51	32.0229						3205.3	-9.496	-71.452	-19.0614		52.5419	0	52.5419	0
								2291.46	188.826	2288.71	248.828	2289.24	237.415	2288.37	254.529	2288.37	288.848	2289.24	220.253	2288.37	363.204	2288.54	73.575	2286.64	26.2543						3205.3	-11.496	-69.452	-24.154		52.5419	0	52.5419	0
								2290.59	171.629	2287.84	251.64	2288.37	254.529	2287.5	283.073	2287.5	283.073	2288.37	257.389	2287.5	331.682	2287.66	55.7963	2285.77	31.9284						3205.3	-2.496	-74.452	-21.8392		52.542	0	52.542	0
								2289.71	208.779	2286.96	254.45	2287.5	254.48	2286.62	265.866	2286.62	288.737	2287.5	285.933	2286.62	311.607	2286.79	69.4725	2284.89	-13.8727						3205.3	-7.496	-69.452	-19.9873		52.542	0	52.542	0
								2288.84	142.974	2286.09	282.986	2286.62	271.584	2285.75	248.666	2285.75	282.965	2286.62	254.431	2285.75	262.957	2285.91	100.293	2284.02	0.38379						3205.31	-8.496	-81.452	-19.5244		52.5421	0	52.5421	0
								2287.96	165.82	2285.21	282.932	2285.75	277.248	2284.87	251.476	2284.87	277.195	2285.75	222.942	2284.87	334.349	2285.04	108.238	2283.14	8.91788						3205.31	-8.496	-76.452	-18.5984		52.5421	0	52.5421	0
								2287.09	211.526	2284.34	220.016	2284.87	234.33	2284	245.713	2284	271.427	2284.87	288.626	2284	331.427	2284.16	36.1782	2282.27	3.15864						3205.31	-8.496	-71.452	-20.9133		52.5422	0	52.5422	0
								2286.21	188.625	2283.46	208.546	2284	265.713	2283.12	277.088	2283.12	317.081	2284	265.713	2283.12	297.084	2283.29	66.9862	2281.39	20.2616						3205.31	-15.496	-71.452	-17.2095		52.5422	0	52.5422	0
								2285.34	177.162	2282.59	254.206	2283.12	277.088	2282.25	274.179	2282.25	305.595	2283.12	322.794	2282.25	345.58	2282.41	103.495	2280.52	11.6453						3205.32	-4.496	-71.452	-23.691		52.5423	0	52.5423	0
								2284.46	191.415	2281.71	234.167	2282.25	288.459	2281.37	288.404	2281.37	291.259	2282.25	288.459	2281.37	331.236	2281.54	117.143	2279.64	-2.68069						3205.32	-12.496	-67.452	-22.3021		52.5423	0	52.5423	0
								2283.59	182.812	2280.84	251.253	2281.37	254.138	2280.49	265.509	2280.49	285.493	2281.37	248.427	2280.49	308.333	2280.66	85.1063	2278.77	31.5494						3205.32	-3.496	-65.452	-24.154		52.5423	0	52.5423	0
								2282.71	191.347	2279.96	276.896	2280.49	251.234	2279.62	268.312	2279.62	288.293	2280.49	291.203	2279.62	359.653	2279.79	141.57	2277.89	22.9357						3205.32	-12.496	-73.452	-23.691		52.7941	0	52.7941	0
								2281.84	197.024	2279.08	285.405	2279.62	313.982	2278.74	253.992	2278.74	282.53	2279.62	262.604	2278.74	356.73	2278.91	78.1465	2277.01	-2.80407						3205.32	-1.496	-73.452	-20.9133		52.7942	0	52.7942	0
								2280.96	182.714	2278.21	256.815	2278.74	242.576	2277.87	293.889	2277.87	311.008	2278.74	271.115	2277.87	342.395	2278.03	66.108	2276.14	31.407						3205.33	-14.496	-69.452	-22.7651		52.7942	0	52.7942	0
								2280.09	165.555	2277.33	248.207	2277.87	245.383	2276.99	242.483	2276.99	288.127	2277.87	282.476	2276.99	288.127	2277.16	128.247	2275.26	22.7981						3205.33	-7.496	-76.452	-25.5429		52.7943	0	52.7943	0
								2279.21	142.694	2276.46	251.012	2276.99	299.538	2276.11	268.106	2276.11	305.185	2276.99	279.569	2276.11	328.002	2276.28	90.5328	2274.39	28.4588						3205.33	-1.496	-74.452	-25.5429		52.7943	0	52.7943	0
								2278.33	194.03	2275.58	250.963	2276.11	288.071	2275.24	299.423	2275.24	293.719	2276.11	285.219	2275.24	330.791	2275.4	169.754	2273.51	36.9701						3205.33	-8.496	-72.452	-26.0058		52.7944	0	52.7944	0
								2277.46	185.437	2274.7	262.32	2275.24	245.241	2274.36	302.216	2274.36	327.876	2275.24	307.977	2274.36	322.174	2274.53	106.384	2272.63	-5.86222						3205.34	-5.496	-85.452	-25.5429		52.7944	0	52.7944	0
								2276.58	162.585	2273.83	239.464	2274.36	333.578	2273.48	276.503	2273.48	356.318	2274.36	344.982	2273.48	364.87	2273.65	80.0963	2271.76	34.0212						3205.34	-8.496	-82.452	-21.8392		52.7944	0	52.7944	0
								2275.71	176.815	2272.95	304.973	2273.48	316.411	2272.61	324.9	2272.61	361.95	2273.48	299.307	2272.61	344.85	2272.77	136.472	2270.88	8.31238						3205.34	-6.496	-83.452	-25.0799		52.7945	0	52.7945	0
								2274.83	171.08	2272.07	284.966	2272.61	344.85	2271.73	347.633	2271.73	302.042	2272.61	359.1	2271.73	367.579	2271.9	121.587	2270	33.925						3205.34	-10.496	-81.452	-25.5429		52.7945	0	52.7945	0
								2273.95	182.453	2271.19	290.61	2271.73	313.44	2270.85	327.624	2270.85	356.113	2271.73	307.741	2270.85	370.357	2271.02	146.592	2269.12	22.4764						3205.35	-2.496	-82.452	-28.3207		52.7946	0	52.7946	0
								2273.08	202.373	2270.32	259.22	2270.85	327.624	2269.97	330.409	2269.97	361.741	2270.85	313.379	2269.97	415.86	2270.14	163.043	2268.25	25.28						3205.35	-5.496	-83.452	-31.5614		52.7946	0	52.7946	0
								2272.2	182.388	2269.44	324.674	2269.97	301.926	2269.1	273.389	2269.1	321.802	2269.97	313.319	2269.1	381.606	2269.26	131.073	2267.37	19.5352						3205.35	2.504	-92.452	-32.4873		52.7947	0	52.7947	0
								2271.32	188.053	2268.56	264.815	2269.1	333.193	2268.22	330.282	2268.22	324.587	2269.1	336.041	2268.22	364.449	2268.38	227.245	2266.49	-8.99585						3205.35	-8.496	-91.452	-29.7095		52.7947	0	52.7947	0
								2270.44	179.473	2267.68	378.641	2268.22	335.976	2267.34	301.751	2267.34	367.226	2268.22	390.074	2267.34	418.466	2267.51	218.048	2265.61	30.8363						3205.35	-2.496	-92.452	-32.0244		52.7948	0	52.7948	0
								2269.57	182.289	2266.8	341.565	2267.34	324.525	2266.46	321.616	2266.46	378.54	2267.34	330.218	2266.46	381.386	2266.63	186.085	2264.74	-17.6188						3205.36	0.504	-90.452	-32.0244		52.7948	0	52.7948	0
								2268.69	190.8	2265.93	381.341	2266.46	330.155	2265.58	369.93	2265.58	375.621	2266.46	333.001	2265.58	392.695	2265.75	205.356	2263.86	19.3531						3205.36	-3.496	-94.452	-35.7281		52.7949	0	52.7949	0
								2267.81	199.307	2265.05	364.196	2265.58	341.474	2264.7	389.774	2264.7	330.028	2265.58	350.011	2264.7	352.788	2264.87	241.69	2262.98	27.8018						3205.36	-1.496	-92.452	-33.8762		52.7949	0	52.7949	0
								2266.93	170.804	2264.17	347.058	2264.7	389.774	2263.82	401.077	2263.82	420.989	2264.7	412.535	2263.82	386.855	2263.99	272.321	2262.1	19.0225						3205.36	-0.496	-90.452	-32.9503		52.795	0	52.795	0
								2266.05	185.004	2263.29	375.433	2263.82	409.611	2262.95	418.064	2262.95	398.156	2263.82	341.342	2262.95	401	2263.11	337.069	2261.22	7.40099						3205.37	4.504	-93.452	-30.1725		52.795	0	52.795	0
								2265.17	193.508	2262.41	398.109	2262.95	457.88	2262.07	443.574	2262.07	460.635	2262.95	392.468	2262.07	432.201	2262.23	393.261	2260.34	-21.2854						3205.37	-4.496	-95.452	-32.0244		52.795	0	52.795	0
								2264.3	187.783	2261.53	469.11	2262.07	440.731	2261.19	454.86	2261.19	457.703	2262.07	395.236	2261.19	432.117	2261.36	401.101	2259.46	18.3026						3205.37	2.504	-97.452	-33.4132		52.9194	0	52.9194	0
								2263.42	196.283	2260.65	420.697	2261.19	466.232	2260.31	488.881	2260.31	522.989	2261.19	443.489	2260.31	397.926	2260.48	460.1	2258.58	-1.84399						3205.37	-3.496	-91.452	-29.7095		52.9195	0	52.9195	0
								2262.54	176.338	2259.77	528.611	2260.31	520.146	2259.43	431.951	2259.43	474.578	2260.31	486.039	2259.43	534.255	2259.6	538.97	2257.7	29.1954						3205.38	-3.496	-93.452	-35.2651		52.9195	0	52.9195	0
								2261.66	164.932	2258.89	531.351	2259.43	605.3	2258.55	502.899	2258.55	485.851	2259.43	497.312	2258.55	454.598	2258.72	504.155	2256.83	17.5823						3205.38	3.504	-95.452	-34.3392		52.9196	0	52.9196	0
								2260.78	184.804	2258.01	562.499	2258.55	599.501	2257.67	576.66	2257.67	528.368	2258.55	497.216	2257.67	491.439	2257.84	659.687	2255.95	28.7109						3205.38	-1.496	-94.452	-35.7281		52.9196	24724.2	52.9196	24724.2
								2259.9	190.456	2257.13	619.198	2257.67	585.182	2256.79	621.991	2256.79	593.59	2257.67	542.572	2256.79	511.226	2256.96	673.146	2255.07	34.1518						3205.38	-0.496	-98.452	-35.2651		52.9197	40528.1	52.9197	40528.1
								2259.02	207.474	2256.25	655.996	2256.79	658.913	2255.91	587.796	2255.91	596.315	2256.79	528.266	2255.91	479.892	2256.08	777.47	2254.18	33.9081						3205.38	3.504	-101.452	-34.3392		52.9197	44137.4	52.9197	44137.4
								2258.14	204.595	2255.37	630.316	2255.91	681.503	2255.03	647.303	2255.03	630.269	2255.91	621.871	2255.03	528.063	2255.2	776.705	2253.3	25.1428						3205.39	2.504	-98.452	-34.3392		52.9198	32534.5	52.9198	32534.5
								2257.26	218.763	2254.49	704.001	2255.03	763.704	2254.15	669.886	2254.15	638.663	2255.03	593.361	2254.15	513.769	2254.31	835.55	2252.42	22.0606						3205.39	-2.496	-106.452	-34.8021		52.9198	15584.7	52.9198	15584.7
								2256.38	195.999	2253.61	672.646	2254.15	749.364	2253.26	669.757	2253.26	647.054	2254.15	618.793	2253.26	539.211	2253.43	971	2251.54	21.8192						3205.39	-3.496	-103.452	-34.8021		52.9198	0	52.9198	0
								2255.5	204.483	2252.73	751.97	2253.26	794.627	2252.38	669.628	2252.38	658.279	2253.26	561.915	2252.38	519.246	2252.55	927.633	2250.66	18.7386						3205.39	-2.496	-102.452	-36.191		52.9199	0	52.9199	0
								2254.62	190.249	2251.85	655.364	2252.38	737.726	2251.5	700.705	2251.5	643.968	2252.38	610.043	2251.5	507.798	2251.67	943.86	2249.78	24.1745						3205.4	-3.496	-101.452	-40.3577		52.9199	0	52.9199	0
								2253.74	176.019	2250.97	731.824	2251.5	842.548	2250.62	723.26	2250.62	575.772	2251.5	584.393	2250.62	473.665	2250.79	840.951	2248.9	40.96						3205.4	-4.496	-104.452	-32.9503		52.92	0	52.92	0
								2252.86	212.887	2250.08	686.308	2250.62	723.26	2249.74	635.212	2249.74	595.511	2250.62	550.245	2249.74	487.752	2249.91	874.202	2248.02	6.66539						3205.4	-11.496	-107.452	-34.3392		53.0451	0	53.0451	0
								2251.98	164.603	2249.2	703.188	2249.74	723.121	2248.86	589.726	2248.86	575.55	2249.74	538.796	2248.86	589.726	2249.03	799.698	2247.14	29.1215						3205.4	-10.496	-100.452	-30.6355		53.0452	0	53.0452	0
								2251.1	207.135	2248.32	609.501	2248.86	688.959	2247.98	493.234	2247.98	552.762	2248.86	572.715	2247.98	501.738	2248.14	716.718	2246.26	9.0235						3205.41	-11.496	-98.452	-29.7095		53.0452	0	53.0452	0
								2250.21	190.075	2247.44	617.887	2247.98	703	2247.09	541.319	2247.09	541.319	2247.98	541.423	2247.09	484.636	2247.26	681.951	2245.38	20.127						3205.41	-0.496	-108.452	-35.7281		53.0453	0	53.0453	0
								2249.33	178.695	2246.56	541.255	2247.09	595.167	2246.21	524.213	2246.21	521.379	2247.09	461.963	2246.21	464.708	2246.38	641.53	2244.49	14.2145						3205.41	-9.496	-116.452	-36.191		53.0453	0	53.0453	0
								2248.45	190.006	2245.67	535.484	2246.21	507.211	2245.33	481.616	2245.33	535.444	2246.21	521.379	2245.33	458.952	2245.5	530.296	2243.61	2.63465						3205.41	-3.496	-103.452	-37.5799		53.0453	0	53.0453	0
								2247.57	192.807	2244.79	464.564	2245.33	524.112	2244.45	490.021	2244.45	456.031	2245.33	461.785	2244.45	427.706	2244.62	504.082	2242.73	19.401						3205.41	-1.496	-108.452	-34.8021		53.0454	0	53.0454	0
								2246.69	198.441	2243.91	430.488	2244.45	526.843	2243.56	461.607	2243.56	438.951	2244.45	424.874	2243.56	436.12	2243.73	449.557	2241.85	7.82429						3205.42	-1.496	-106.452	-33.4132		53.0455	0	53.0455	0
								2245.81	170.061	2243.03	382.268	2243.56	521.078	2242.68	438.867	2242.68	455.855	2243.56	433.288	2242.68	407.721	2242.85	375.233	2240.96	10.4174						3205.42	-0.496	-101.452	-34.8021		53.0455	0	53.0455	0
								2244.92	187.033	2242.14	433.153	2242.68	464.349	2241.8	418.966	2241.8	438.782	2242.68	433.204	2241.8	424.628	2241.97	332.077	2240.08	-20.982						3205.42	-8.496	-96.452	-33.8762		53.0455	0	53.0455	0
								2244.04	206.832	2241.26	418.917	2241.8	433.121	2240.91	424.546	2240.91	413.225	2241.8	379.334	2240.91	450.019	2241.08	365.359	2239.2	41.0891						3205.42	0.504	-105.452	-36.191		53.0456	0	53.0456	0
								2243.16	215.293	2240.38	362.237	2240.91	450.019	2240.03	464.081	2240.03	415.975	2240.91	430.207	2240.03	441.443	2240.2	282.603	2238.32	1.20092						3205.43	-1.496	-101.452	-40.3577		53.0456	0	53.0456	0
								2242.28	181.266	2239.49	353.679	2240.03	447.102	2239.15	367.798	2239.15	415.895	2240.03	438.613	2239.15	370.627	2239.32	304.564	2237.43	26.4408						3205.43	-0.496	-94.452	-37.5799		53.0457	0	53.0457	0
								2241.39	158.579	2238.61	362.097	2239.15	410.236	2238.26	356.412	2238.26	376.213	2239.15	384.773	2238.26	410.157	2238.43	235.994	2236.55	6.38358						3205.43	2.504	-98.452	-32.4873		53.0457	0	53.0457	0
								2240.51	189.693	2237.72	418.594	2238.26	367.727	2237.38	350.688	2237.38	387.453	2238.26	370.556	2237.38	415.734	2237.55	198.561	2235.67	8.9732						3205.43	-2.496	-97.452	-37.117		53.0458	0	53.0458	0
								2239.63	192.489	2236.84	364.785	2237.38	410.078	2236.5	359.103	2236.5	398.689	2237.38	410.078	2236.5	401.516	2236.66	192.248	2234.78	22.8794						3205.43	-0.496	-98.452	-33.8762		53.0458	0	53.0458	0
								2238.74	175.472	2235.96	370.369	2236.5	384.551	2235.61	325.109	2235.61	339.244	2236.5	325.172	2235.61	412.747	2235.78	180.282	2233.9	16.978						3205.44	-3.496	-95.452	-32.4873		53.4692	0	53.4692	0
								2237.86	183.929	2235.07	353.338	2235.61	342.071	2234.73	302.434	2234.73	418.32	2235.61	359.033	2234.73	370.27	2234.9	185.279	2233.01	11.0786						3205.44	-4.496	-95.452	-32.4873		53.4693	0	53.4693	0
								2236.98	217.845	2234.19	293.92	2234.73	390.055	2233.84	324.983	2233.84	347.591	2234.73	370.27	2233.84	341.939	2234.01	212.883	2232.13	27.804						3205.44	-11.496	-97.452	-34.8021		53.4693	0	53.4693	0
								2236.09	166.89	2233.3	296.689	2233.84	327.809	2232.96	404.032	2232.96	327.746	2233.84	333.461	2232.96	420.984	2233.13	181.14	2231.24	27.5591						3205.44	-0.496	-97.452	-33.8762		53.4693	0	53.4693	0
								2235.21	195.14	2232.42	341.833	2232.96	327.746	2232.07	290.96	2232.07	406.779	2232.96	347.524	2232.07	389.83	2232.24	169.184	2230.36	-0.95317						3205.45	-8.496	-98.452	-36.654		53.4694	22023.5	53.4694	22023.5
								2234.33	164.001	2231.53	330.469	2232.07	370.056	2231.19	341.741	2231.19	367.16	2232.07	367.231	2231.19	426.471	2231.36	185.476	2229.47	12.9383						3205.45	-11.496	-89.452	-31.5614		53.4694	35833	53.4694	35833
								2233.44	203.549	2230.65	290.87	2231.19	321.971	2230.3	319.085	2230.3	406.622	2231.19	347.39	2230.3	375.56	2230.47	190.467	2228.59	-12.735						3205.45	-4.496	-92.452	-33.8762		53.4695	39917.6	53.4695	39917.6
								2232.56	183.726	2229.76	282.343	2230.3	293.671	2229.42	367.018	2229.42	367.018	2230.3	369.913	2229.42	417.836	2229.58	110.754	2227.71	-10.1473						3205.45	2.504	-96.452	-33.8762		53.4695	32254.3	53.4695	32254.3
								2231.67	180.866	2228.88	293.58	2229.42	361.372	2228.53	321.785	2228.53	347.189	2229.42	324.67	2228.53	392.352	2228.7	118.579	2226.82	17.8604						3205.46	1.504	-93.452	-33.8762		53.4696	19095.2	53.4696	19095.2
								2230.79	189.309	2227.99	256.833	2228.53	324.607	2227.64	352.766	2227.64	395.098	2228.53	369.77	2227.64	409.209	2227.81	89.7115	2225.93	37.3855						3205.46	-2.496	-96.452	-33.8762		53.4696	0	53.4696	0
								2229.9	155.374	2227.1	361.19	2227.64	372.521	2226.76	327.304	2226.76	330.125	2227.64	355.588	2226.76	434.524	2226.93	137.04	2225.05	20.197						3205.46	-1.496	-91.452	-32.9503		53.4697	0	53.4697	0
								2229.02	160.995	2226.22	327.265	2226.76	355.52	2225.87	338.525	2225.87	400.588	2226.76	403.486	2225.87	434.44	2226.04	108.179	2224.16	3.01497						3205.46	-4.496	-90.452	-33.8762		53.4697	0	53.4697	0
								2228.13	206.148	2225.33	296.174	2225.87	327.241	2224.99	372.305	2224.99	363.844	2225.87	352.63	2224.99	375.126	2225.16	107.536	2223.28	11.2414						3205.46	0.504	-93.452	-33.8762		53.4698	0	53.4698	0
								2227.25	169.405	2224.45	259.455	2224.99	321.536	2224.1	380.693	2224.1	380.693	2224.99	349.741	2224.1	434.272	2224.27	154.832	2222.39	22.2862						3205.47	-1.496	-84.452	-33.8762		53.4907	0	53.4907	0
								2226.36	177.843	2223.56	318.617	2224.1	341.214	2223.21	380.62	2223.21	377.8	2224.1	448.372	2223.21	422.911	2223.38	109.067	2221.5	-11.8149						3205.47	-0.496	-91.452	-31.5614		53.4907	0	53.4907	0
								2225.47	191.921	2222.67	329.832	2223.21	349.606	2222.33	310.075	2222.33	434.105	2223.21	397.536	2222.33	383.365	2222.5	139.43	2220.62	7.6924						3205.47	5.504	-86.452	-28.7836		53.4908	0	53.4908	0
								2224.59	217.282	2221.79	281.853	2222.33	372.09	2221.44	357.926	2221.44	456.567	2222.33	386.184	2221.44	405.838	2221.61	99.3217	2219.73	10.2704						3205.47	4.504	-87.452	-32.0244		53.4908	0	53.4908	0
								2223.7	203.136	2220.9	267.709	2221.44	341.016	2220.55	383.217	2220.55	422.666	2221.44	403.019	2220.55	417.03	2220.72	115.585	2218.84	10.0276						3205.48	-3.496	-93.452	-27.8577		53.4909	17583.1	53.4909	17583.1
								2222.82	183.352	2220.01	298.649	2220.55	419.848	2219.66	383.143	2219.66	419.767	2220.55	433.937	2219.66	450.757	2219.83	98.0348	2217.96	18.2424						3205.48	-9.496	-84.452	-32.0244		53.4909	32323.6	53.4909	32323.6
								2221.93	228.443	2219.12	318.309	2219.66	366.24	2218.78	323.919	2218.78	416.869	2219.66	453.574	2218.78	453.486	2218.95	86.1239	2217.07	6.72327						3205.48	-4.496	-82.452	-32.9503		53.491	40029	53.491	40029
								2221.04	183.284	2218.24	295.717	2218.78	368.986	2217.89	388.627	2217.89	425.237	2218.78	411.236	2217.89	439.318	2218.06	127.726	2216.18	40.2984						3205.48	-6.496	-81.452	-31.0984		53.491	34984.8	53.491	34984.8
								2220.16	186.069	2217.35	318.186	2217.89	352.018	2217	320.978	2217	416.708	2217.89	422.421	2217	475.836	2217.17	87.6559	2215.3	25.9614						3205.49	1.504	-76.452	-26.4688		53.4911	19483.5	53.4911	19483.5
								2219.27	169.122	2216.46	337.832	2217	368.843	2216.11	298.396	2216.11	416.628	2217	430.786	2216.11	444.778	2216.28	87.0138	2214.41	17.2639						3205.49	-7.496	-85.452	-33.4132		53.4911	0	53.4911	0
								2218.38	208.545	2215.57	261.769	2216.11	323.731	2215.22	320.854	2215.22	354.628	2216.11	433.518	2215.22	391.217	2215.39	72.2987	2213.52	-5.51303						3205.49	-3.496	-81.452	-28.7836		53.4911	0	53.4911	0
								2217.5	200.054	2214.68	272.975	2215.22	351.814	2214.34	348.932	2214.34	360.188	2215.22	413.733	2214.34	382.699	2214.51	91.3572	2212.63	11.1425						3205.49	2.504	-81.452	-28.3207		53.4912	0	53.4912	0
								2216.61	211.285	2213.79	272.922	2214.34	315.164	2213.45	284.156	2213.45	346.051	2214.34	351.746	2213.45	407.946	2213.62	96.3405	2211.75	19.3452						3205.49	-2.496	-75.452	-34.8021		53.4912	0	53.4912	0
								2215.72	183.079	2212.91	267.244	2213.45	312.29	2212.56	337.545	2212.56	345.984	2213.45	388.252	2212.56	402.241	2212.73	73.1918	2210.86	30.3593						3205.5	-5.496	-78.452	-33.4132		54.1612	0	54.1612	0
								2214.83	177.413	2212.02	250.317	2212.56	289.726	2211.67	303.732	2211.67	345.917	2212.56	354.423	2211.67	402.164	2211.84	41.6145	2209.97	-0.84646						3205.5	-6.496	-87.452	-32.4873		54.1612	0	54.1612	0
								2213.94	177.38	2211.13	253.08	2211.67	317.794	2210.78	328.979	2210.78	337.415	2211.67	317.794	2210.78	396.462	2210.95	46.6032	2209.08	10.1671						3205.5	-2.496	-78.452	-31.5614		54.1613	0	54.1613	0
								2213.06	177.347	2210.24	241.786	2210.78	328.979	2209.89	267.068	2209.89	348.595	2210.78	328.979	2209.89	373.896	2210.06	82.5152	2208.19	7.10989						3205.5	-15.496	-75.452	-32.0244		54.1613	0	54.1613	0
								2212.17	208.273	2209.35	269.848	2209.89	269.88	2209	292.313	2209	328.852	2209.89	297.992	2209	351.338	2209.17	42.5206	2207.3	32.1813						3205.51	-6.496	-79.452	-31.5614		54.1614	11904.3	54.1614	11904.3
								2211.28	174.466	2208.46	286.658	2209	314.799	2208.11	286.636	2208.11	351.27	2209	362.581	2208.11	390.612	2208.28	81.2287	2206.41	57.2427						3205.51	-2.496	-78.452	-33.8762		54.1614	31482.7	54.1614	31482.7
								2210.39	157.553	2207.57	300.652	2208.11	311.928	2207.22	255.675	2207.22	334.344	2208.11	325.979	2207.22	348.393	2207.39	117.112	2205.52	28.8729						3205.51	-10.496	-75.452	-32.0244		54.1615	44144.7	54.1615	44144.7
								2209.5	171.588	2206.68	292.166	2207.22	320.296	2206.33	278.098	2206.33	334.28	2207.22	278.152	2206.33	342.707	2206.5	85.5606	2204.63	6.13582						3205.51	-1.496	-72.452	-32.9503		54.1615	39690.2	54.1615	39690.2
								2208.61	182.806	2205.79	261.213	2206.33	317.425	2205.44	249.959	2205.44	322.981	2206.33	356.752	2205.44	367.918	2205.61	42.7862	2203.74	8.70276						3205.51	0.504	-69.452	-35.2651		54.1616	22779.5	54.1616	22779.5
								2207.72	174.336	2204.9	233.081	2205.44	289.279	2204.55	292.031	2204.55	308.879	2205.44	306.13	2204.55	348.19	2204.72	58.998	2202.85	14.0787						3205.52	5.504	-71.452	-33.4132		54.1616	0	54.1616	0
								2206.83	208.039	2204.01	266.727	2204.55	277.991	2203.66	300.397	2203.66	317.241	2204.55	294.839	2203.66	348.123	2203.83	61.1662	2201.96	-3.02393						3205.52	-9.496	-78.452	-35.2651		54.1617	0	54.1617	0
								2205.95	188.324	2203.12	249.833	2203.66	241.44	2202.77	280.69	2202.77	350.863	2203.66	322.856	2202.77	334.021	2202.94	38.0695	2201.07	36.0596						3205.52	9.504	-78.452	-36.191		54.1617	0	54.1617	0
								2205.06	157.376	2202.23	230.139	2202.77	308.759	2201.88	263.798	2201.88	311.506	2202.77	263.849	2201.88	347.989	2202.05	62.6909	2200.18	-0.69985						3205.52	-5.496	-79.452	-33.8762		54.1618	0	54.1618	0
								2204.17	210.732	2201.34	221.676	2201.88	227.315	2200.99	266.553	2200.99	364.756	2201.88	255.379	2200.99	356.339	2201.16	53.6321	2199.29	18.7125						3205.53	0.504	-68.452	-34.8021		54.4719	0	54.4719	0
								2203.28	205.074	2200.45	272.132	2200.99	266.553	2200.1	288.943	2200.1	322.606	2200.99	333.892	2200.1	367.491	2200.27	13.7173	2198.4	12.8512						3205.53	-3.496	-77.452	-36.654		54.4719	0	54.4719	0
								2202.39	196.609	2199.55	249.64	2200.1	291.748	2199.21	272.059	2199.21	350.591	2200.1	328.217	2199.21	392.662	2199.38	83.2058	2197.51	29.4465						3205.53	-0.496	-76.452	-32.4873		54.472	0	54.472	0
								2201.5	182.531	2198.66	207.526	2199.21	294.497	2198.31	263.594	2198.31	319.677	2199.21	316.935	2198.31	342.111	2198.49	60.1255	2196.62	32.0037						3205.53	-4.496	-80.452	-36.654		54.472	0	54.472	0
								2200.61	179.689	2197.77	252.347	2198.31	283.223	2197.42	283.168	2197.42	319.616	2198.31	325.286	2197.42	364.474	2197.59	11.82	2195.73	23.3371						3205.54	-8.496	-79.452	-37.117		54.4721	11311.1	54.4721	11311.1
								2199.71	204.919	2196.88	249.495	2197.42	283.168	2196.53	246.673	2196.53	341.979	2197.42	294.383	2196.53	386.828	2196.7	19.5972	2194.84	39.9202						3205.54	0.504	-75.452	-36.654		54.4721	27499.6	54.4721	27499.6
								2198.82	218.914	2195.99	249.447	2196.53	243.87	2195.64	269.046	2195.64	302.677	2196.53	327.963	2195.64	369.938	2195.81	66.6079	2193.95	14.4272						3205.54	-13.496	-78.452	-37.5799		54.4722	60578.1	54.4722	60578.1
								2197.93	173.975	2195.1	271.816	2195.64	274.651	2194.75	299.816	2194.75	311.024	2195.64	297.071	2194.75	350.252	2194.92	9.92219	2193.05	14.2623						3205.54	3.504	-69.452	-35.2651		54.4722	94514	54.4722	94514
								2197.04	196.387	2194.2	243.747	2194.75	260.588	2193.85	310.964	2193.85	313.765	2194.75	316.628	2193.85	372.596	2194.03	37.305	2192.16	0.11511						3205.54	-1.496	-77.452	-37.117		54.4723	42031.8	54.4723	42031.8
								2196.15	157.08	2193.31	271.711	2193.85	352.986	2192.96	260.487	2192.96	296.899	2193.85	277.346	2192.96	392.131	2193.13	36.6666	2191.27	-11.2237						3205.55	0.504	-75.452	-39.4318		54.4723	0	54.4723	0
								2195.26	187.899	2192.42	277.26	2192.96	252.084	2192.07	277.239	2192.07	291.241	2192.96	302.501	2192.07	358.45	2192.24	41.6292	2190.38	44.7011						3205.55	-5.496	-69.452	-34.3392		54.4724	0	54.4724	0
								2194.37	185.06	2191.53	282.806	2192.07	330.446	2191.18	293.984	2191.18	344.382	2192.07	305.243	2191.18	366.78	2191.35	10.1895	2189.49	27.7542						3205.55	-5.496	-77.452	-33.4132		54.4724	0	54.4724	0
								2193.48	196.238	2190.63	246.358	2191.18	277.185	2190.28	257.536	2190.28	327.519	2191.18	288.385	2190.28	341.516	2190.45	37.5501	2188.59	24.8206						3205.55	-11.496	-70.452	-38.5058		54.4725	0	54.4725	0
								2192.58	201.807	2189.74	187.532	2190.28	277.132	2189.39	254.688	2189.39	282.675	2190.28	271.533	2189.39	349.846	2189.56	59.3015	2187.7	19.0871						3205.56	-6.496	-72.452	-40.8207		54.4725	79876.5	54.4725	79876.5
								2191.69	201.769	2188.85	288.239	2189.39	319.059	2188.5	243.446	2188.5	369.366	2189.39	305.066	2188.5	369.366	2188.67	19.4817	2186.81	13.3559						3205.56	-5.496	-66.452	-45.4503		54.4725	159557	54.4725	159557
								2190.8	224.145	2187.95	263.002	2188.5	346.98	2187.6	288.161	2187.6	279.768	2188.5	313.401	2187.6	372.092	2187.77	83.1939	2185.91	-11.9716						3205.56	3.504	-67.452	-39.4318		54.4726	162472	54.4726	162472
								2189.91	196.09	2187.06	260.154	2187.6	276.971	2186.71	265.728	2186.71	321.671	2187.6	310.543	2186.71	290.903	2186.88	12.614	2185.02	-6.49783						3205.56	-12.496	-65.452	-38.9688		54.4727	53314.3	54.4727	53314.3
								2189.01	235.263	2186.17	285.275	2186.71	276.917	2185.82	276.863	2185.82	341.185	2186.71	344.048	2185.82	349.575	2185.99	6.38537	2184.13	43.7524						3205.57	-5.496	-63.452	-41.2836		54.4727	16004.3	54.4727	16004.3
								2188.12	176.414	2185.27	257.257	2185.82	293.643	2184.92	287.994	2184.92	301.974	2185.82	338.389	2184.92	357.895	2185.09	33.7123	2183.23	43.6168						3205.57	-7.496	-68.452	-40.8207		54.4727	0	54.4727	0
								2187.23	170.781	2184.38	204.088	2184.92	285.198	2184.03	257.188	2184.03	282.347	2184.92	287.994	2184.03	413.736	2184.2	75.0071	2182.34	37.886						3205.57	-6.496	-56.452	-43.5984		54.4728	0	54.4728	0
								2186.34	187.544	2183.48	265.543	2184.03	301.916	2183.13	293.472	2183.13	329.807	2184.03	332.666	2183.13	391.296	2183.3	24.0474	2181.45	18.172						3205.57	-12.496	-53.452	-44.0614		54.4728	0	54.4728	0
								2185.44	201.501	2182.59	245.929	2183.13	234.778	2182.24	329.743	2182.24	340.921	2183.13	301.857	2182.24	363.276	2182.41	-12.9201	2180.55	40.4131						3205.57	-13.496	-63.452	-48.691		54.4729	0	54.4729	0
								2184.55	212.655	2181.69	251.469	2182.24	285.032	2181.34	279.389	2181.34	318.504	2182.24	315.771	2181.34	368.794	2181.51	28.3578	2179.66	15.1144						3205.58	-3.496	-59.452	-43.1355		54.5284	0	54.5284	0
								2183.66	181.842	2180.8	262.595	2181.34	231.893	2180.45	301.682	2180.45	312.855	2181.34	352.03	2180.45	419.003	2180.62	78.0005	2178.76	9.39323						3205.58	-5.496	-60.452	-45.4503		54.5285	0	54.5285	0
								2182.76	184.604	2179.9	215.063	2180.45	268.162	2179.55	248.56	2179.55	304.416	2180.45	226.261	2179.55	337.93	2179.72	4.73481	2177.87	3.67423						3205.58	-11.496	-65.452	-39.4318		54.5285	0	54.5285	0
								2181.87	201.348	2179.01	248.531	2179.55	340.723	2178.66	248.512	2178.66	309.942	2179.55	332.344	2178.66	410.464	2178.83	1.30722	2176.97	25.9005						3205.58	-7.496	-61.452	-42.6725		54.5286	0	54.5286	0
								2180.97	192.922	2178.11	268.026	2178.66	212.212	2177.76	262.422	2177.76	301.507	2178.66	293.188	2177.76	388.05	2177.93	70.4678	2176.08	48.1182						3205.59	-13.496	-53.452	-45.9132		54.5286	0	54.5286	0
								2180.08	201.271	2177.22	265.183	2177.76	290.34	2176.87	284.701	2176.87	298.657	2177.76	340.591	2176.87	396.349	2177.04	53.0712	2175.18	-2.29703						3205.59	-13.496	-57.452	-46.3762		54.5286	0	54.5286	0
								2179.18	198.438	2176.32	223.269	2176.87	253.998	2175.97	262.321	2175.97	298.599	2176.87	293.075	2175.97	379.528	2176.14	13.3546	2174.29	-5.21694						3205.59	-11.496	-52.452	-50.0799		54.5287	0	54.5287	0
								2178.29	170.457	2175.42	253.919	2175.97	262.321	2175.07	287.381	2175.07	348.763	2175.97	304.18	2175.07	382.244	2175.25	57.36	2173.39	25.37						3205.59	-11.496	-58.452	-48.691		54.5288	0	54.5288	0
								2177.4	164.836	2174.53	200.864	2175.07	284.591	2174.18	315.221	2174.18	348.696	2175.07	292.961	2174.18	390.539	2174.35	6.49871	2172.5	22.4457						3205.6	-14.496	-51.452	-45.9132		54.5288	0	54.5288	0
								2176.5	189.945	2173.63	278.923	2174.18	287.325	2173.28	320.738	2173.28	356.995	2174.18	304.062	2173.28	340.261	2173.45	-16.4518	2171.6	16.7314						3205.6	-9.496	-51.452	-48.691		54.5288	0	54.5288	0
								2175.61	203.872	2172.74	270.503	2173.28	251.012	2172.39	273.271	2172.39	331.829	2173.28	317.949	2172.39	365.291	2172.56	10.8009	2170.71	8.22874						3205.6	-8.496	-48.452	-50.5429		54.5289	0	54.5289	0
								2174.71	184.288	2171.84	236.993	2172.39	250.963	2171.49	317.825	2171.49	312.25	2172.39	334.618	2171.49	345.705	2171.66	40.8309	2169.81	8.0992						3205.6	-11.496	-52.452	-49.154		54.5289	0	54.5289	0
								2173.81	220.545	2170.94	231.372	2171.49	267.642	2170.59	287.102	2170.59	337.276	2171.49	328.977	2170.59	367.937	2170.76	45.7615	2168.91	13.5485						3205.6	-7.496	-39.452	-47.7651		54.529	0	54.529	0
								2172.92	203.755	2170.04	253.624	2170.59	289.89	2169.69	281.473	2169.69	317.702	2170.59	334.488	2169.69	367.866	2169.87	36.7544	2168.02	44.0955						3205.61	-11.496	-50.452	-50.0799		54.529	0	54.529	0
								2172.02	186.973	2169.15	256.361	2169.69	256.391	2168.8	259.128	2168.8	337.145	2169.69	312.128	2168.8	328.786	2168.97	8.24556	2167.12	21.6522						3205.61	-10.496	-46.452	-49.154		54.5291	0	54.5291	0
								2171.13	206.468	2168.25	250.739	2168.8	270.273	2167.9	231.22	2167.9	325.936	2168.8	362.222	2167.9	334.294	2168.07	4.82053	2166.22	15.9442						3205.61	-11.496	-44.452	-45.4503		54.5291	0	54.5291	0
								2170.23	209.218	2167.35	281.331	2167.9	273.007	2167	270.168	2167	359.296	2167.9	334.294	2167	362.081	2167.17	37.6061	2165.33	7.4513						3205.61	-14.496	-44.452	-51.9318		54.5292	0	54.5292	0
								2169.33	192.443	2166.46	258.997	2167	203.323	2166.1	264.547	2166.1	325.81	2167	303.591	2166.1	387.073	2166.28	28.6066	2164.43	37.9753						3205.62	-16.496	-42.452	-49.154		54.5292	0	54.5292	0
								2168.44	225.868	2165.56	272.868	2166.1	284.039	2165.21	250.574	2165.21	345.236	2166.1	323.025	2165.21	370.293	2165.38	39.1003	2163.53	18.3365						3205.62	-20.496	-41.452	-43.5984		54.5293	0	54.5293	0
								2167.54	195.158	2164.66	253.329	2165.21	258.927	2164.31	261.66	2164.31	331.251	2165.21	286.769	2164.31	386.923	2164.48	-50.6251	2162.63	9.84784						3205.62	-18.496	-40.452	-49.617		54.7388	0	54.7388	0
								2166.64	214.632	2163.76	256.063	2164.31	250.526	2163.41	295.007	2163.41	306.139	2164.31	334.034	2163.41	406.33	2163.58	51.7238	2161.73	37.568						3205.62	-9.496	-44.452	-47.7651		54.7388	0	54.7388	0
								2165.75	186.722	2162.86	306.103	2163.41	253.26	2162.51	272.689	2162.51	289.384	2163.41	317.271	2162.51	383.991	2162.68	28.8137	2160.84	-7.11982						3205.62	-12.496	-39.452	-50.5429		54.7389	0	54.7389	0
								2164.85	192.259	2161.96	247.617	2162.51	275.471	2161.61	269.854	2161.61	350.532	2162.51	292.167	2161.61	383.916	2161.79	64.3366	2159.94	9.45687						3205.63	-14.496	-41.452	-48.691		54.7389	0	54.7389	0
								2163.95	208.937	2161.07	264.259	2161.61	255.944	2160.71	269.802	2160.71	314.305	2161.61	325.494	2160.71	367.153	2160.89	52.5588	2159.04	26.027						3205.63	-9.496	-48.452	-46.8392		54.739	12450.5	54.739	12450.5
								2163.05	217.253	2160.17	239.177	2160.71	241.987	2159.82	283.654	2159.82	342.053	2160.71	297.616	2159.82	397.672	2159.99	40.7846	2158.14	-7.5011						3205.63	-17.496	-37.452	-48.691		54.739	49004.6	54.739	49004.6
								2162.16	217.211	2159.27	291.962	2159.82	289.216	2158.92	300.281	2158.92	314.183	2159.82	297.559	2158.92	380.912	2159.09	59.6002	2157.24	17.4127						3205.63	-18.496	-38.452	-49.617		54.7391	100062	54.7391	100062
								2161.26	189.327	2158.37	261.325	2158.92	255.795	2158.02	283.544	2158.02	330.801	2158.92	319.744	2158.02	408.637	2158.19	31.1498	2156.34	8.93524						3205.64	-8.496	-33.452	-49.154		54.7391	109049	54.7391	109049
								2160.36	186.507	2157.47	269.613	2158.02	308.562	2157.12	277.93	2157.12	305.723	2158.02	339.141	2157.12	347.413	2157.29	99.9881	2155.45	33.8359						3205.64	-17.496	-36.452	-50.0799		54.7392	35958.4	54.7392	35958.4
								2159.46	189.254	2156.57	286.234	2157.12	294.606	2156.22	280.655	2156.22	344.567	2157.12	319.62	2156.22	405.699	2156.39	29.8567	2154.55	30.9198						3205.64	-13.496	-42.452	-46.3762		54.7392	0	54.7392	0
								2158.56	203.131	2155.67	288.957	2156.22	288.991	2155.32	233.371	2155.32	397.286	2156.22	327.894	2155.32	347.278	2155.49	18.0972	2153.65	0.2034						3205.64	-19.496	-45.452	-44.9873		54.7393	0	54.7393	0
								2157.67	180.835	2154.77	238.899	2155.32	291.713	2154.42	219.437	2154.42	363.877	2155.32	336.165	2154.42	419.43	2154.59	25.7859	2152.75	25.0908						3205.65	-14.496	-33.452	-47.3021		54.7393	0	54.7393	0
								2156.77	169.674	2153.87	288.845	2154.42	305.545	2153.52	294.377	2153.52	288.823	2154.42	308.323	2153.52	330.48	2153.69	89.0164	2151.85	19.3988						3205.65	-20.496	-30.452	-45.9132		54.7394	48997.8	54.7394	48997.8
								2155.87	169.641	2152.97	266.574	2153.52	252.72	2152.62	272.107	2152.62	313.756	2153.52	286.046	2152.62	372.065	2152.79	-3.27369	2150.95	44.2726						3205.65	-17.496	-31.452	-48.691		54.7394	147139	54.7394	147139
								2154.97	180.73	2152.07	263.746	2152.62	280.437	2151.72	302.591	2151.72	347.008	2152.62	333.193	2151.72	374.769	2151.89	7.19016	2150.05	19.1333						3205.65	-19.496	-27.452	-50.5429		54.7395	217463	54.7395	217463
								2154.07	189.035	2151.17	288.677	2151.72	294.263	2150.82	260.9	2150.82	335.839	2151.72	294.263	2150.82	388.574	2150.99	59.2842	2149.15	10.6682						3205.65	-14.496	-35.452	-48.691		54.7395	177261	54.7395	177261
								2153.17	214.013	2150.27	258.094	2150.82	241.471	2149.92	246.974	2149.92	296.924	2150.82	324.737	2149.92	394.048	2150.09	22.5547	2148.25	38.3056						3205.66	-13.496	-39.452	-47.7651		54.7396	43662.6	54.7396	43662.6
								2152.27	191.741	2149.37	316.311	2149.92	280.274	2149.01	296.866	2149.01	399.521	2149.92	360.749	2149.01	357.904	2149.19	19.1334	2147.35	38.1689						3205.66	-16.496	-36.452	-45.9132		54.7396	6964.51	54.7396	6964.51
								2151.37	200.039	2148.46	227.478	2149.01	330.16	2148.11	291.261	2148.11	346.739	2149.01	363.453	2148.11	396.669	2148.29	-12.0271	2146.44	15.826						3205.66	-7.496	-37.452	-45.4503		54.7397	0	54.7397	0
								2150.47	191.667	2147.56	327.283	2148.11	291.261	2147.21	282.884	2147.21	341.125	2148.11	330.095	2147.21	363.312	2147.38	59.443	2145.54	-9.2832						3205.66	-18.496	-33.452	-44.0614		54.7397	0	54.7397	0
								2149.57	158.303	2146.66	252.347	2147.21	246.83	2146.31	291.148	2146.31	379.878	2147.21	310.618	2146.31	352.15	2146.48	25.5134	2144.64	46.0825						3205.67	-9.496	-33.452	-49.154		54.7398	0	54.7398	0
								2148.67	205.476	2145.76	255.071	2146.31	302.239	2145.41	313.269	2145.41	304.952	2146.31	299.466	2145.41	374.26	2145.58	22.0925	2143.74	9.88059						3205.67	-14.496	-37.452	-50.0799		54.7398	0	54.7398	0
								2147.77	174.899	2144.86	246.705	2145.41	263.368	2144.51	260.545	2144.51	349.241	2145.41	316.042	2144.51	424.079	2144.68	51.9356	2142.84	20.8435						3205.67	-20.496	-30.452	-51.9318		54.9903	0	54.9903	0
								2146.87	191.518	2143.96	279.914	2144.51	285.491	2143.6	332.546	2143.6	327.004	2144.51	321.524	2143.6	374.114	2143.78	29.1112	2141.94	12.3908						3205.67	-22.496	-27.452	-45.4503		54.9904	0	54.9904	0
								2145.97	185.931	2143.05	246.609	2143.6	310.376	2142.7	346.335	2142.7	338.023	2143.6	324.233	2142.7	351.876	2142.87	58.9403	2141.04	12.2589						3205.68	-19.496	-26.452	-46.8392		54.9904	0	54.9904	0
								2145.07	185.895	2142.15	235.48	2142.7	296.463	2141.8	277.014	2141.8	324.107	2142.7	332.482	2141.8	443.223	2141.97	27.8121	2140.13	9.35497						3205.68	-18.496	-30.452	-45.4503		54.9905	0	54.9905	0
								2144.17	174.763	2141.25	254.823	2141.8	293.635	2140.9	310.196	2140.9	368.357	2141.8	315.796	2140.9	371.127	2141.07	21.6232	2139.23	9.2235						3205.68	-20.496	-22.452	-48.2281		54.9905	17616.2	54.9905	17616.2
								2143.26	196.917	2140.35	243.696	2140.9	279.73	2139.99	287.983	2139.99	348.902	2140.9	315.735	2139.99	335.057	2140.17	29.2816	2138.33	31.2586						3205.68	-15.496	-26.452	-47.7651		54.9905	35141.3	54.9905	35141.3
								2142.36	216.289	2139.44	296.255	2139.99	260.292	2139.09	312.844	2139.09	326.686	2139.99	323.981	2139.09	393.131	2139.26	9.25114	2137.43	8.96053						3205.68	-17.496	-39.452	-51.0058		54.9906	42690.9	54.9906	42690.9
								2141.46	199.613	2138.54	260.211	2139.09	263.01	2138.19	285.103	2138.19	332.159	2139.09	332.223	2138.19	437.342	2138.36	8.60428	2136.52	8.82893						3205.69	-20.496	-26.452	-48.2281		54.9907	35698.9	54.9907	35698.9
								2140.56	218.977	2137.64	235.251	2138.19	276.799	2137.28	279.512	2137.28	359.769	2138.19	274.031	2137.28	379.141	2137.46	60.5409	2135.62	0.38991						3205.69	-20.496	-38.452	-45.9132		54.9907	20209.3	54.9907	20209.3
								2139.66	196.764	2136.73	262.877	2137.28	282.28	2136.38	273.924	2136.38	323.729	2137.28	268.443	2136.38	398.435	2136.55	4.54349	2134.72	11.3345						3205.69	-13.496	-35.452	-46.3762		54.9907	0	54.9907	0
								2138.75	180.101	2135.83	251.759	2136.38	249.022	2135.48	273.871	2135.48	359.629	2136.38	345.864	2135.48	398.358	2135.65	42.6273	2133.81	16.7385						3205.69	-23.496	-30.452	-48.2281		54.9908	0	54.9908	0
								2137.85	199.458	2134.93	273.839	2135.48	254.506	2134.57	279.35	2134.57	320.837	2135.48	276.637	2134.57	423.173	2134.75	50.2712	2132.91	0						3205.7	-11.496	-36.452	-49.154		54.9908	0	54.9908	0
								2136.95	218.807	2134.02	259.958	2134.57	320.837	2133.67	315.244	2133.67	376.081	2134.57	329.135	2133.67	384.377	2133.84	60.6768	2132.01	27.4235						3205.7	-19.496	-36.452	-49.617		54.9909	0	54.9909	0
								2136.05	210.457	2133.12	293.087	2133.67	304.183	2132.76	340.066	2132.76	370.478	2133.67	293.122	2132.76	389.831	2132.94	57.2537	2131.1	13.3398						3205.7	-21.496	-37.452	-53.3207		55.0534	0	55.0534	0
								2135.14	185.498	2132.21	340.025	2132.76	287.535	2131.86	287.479	2131.86	304.065	2132.76	323.477	2131.86	422.926	2132.03	28.9528	2130.2	10.3249						3205.7	-25.496	-36.452	-48.691		55.0535	0	55.0535	0
								2134.24	188.23	2131.31	345.487	2131.86	287.479	2130.96	323.351	2130.96	378.625	2131.86	295.772	2130.96	417.317	2131.13	42.1194	2129.29	32.1991						3205.7	-19.496	-44.452	-48.2281		55.0535	0	55.0535	0
								2133.34	182.658	2130.4	312.26	2130.96	259.786	2130.05	320.525	2130.05	337.104	2130.96	315.06	2130.05	417.235	2130.22	44.2271	2128.39	1.53355						3205.71	-21.496	-32.452	-47.7651		55.0536	0	55.0536	0
								2132.43	177.088	2129.5	251.417	2130.05	298.42	2129.15	262.448	2129.15	323.225	2130.05	323.288	2129.15	386.766	2129.32	40.8089	2127.49	15.1079						3205.71	-21.496	-33.452	-50.0799		55.0536	18738.9	55.0536	18738.9
								2131.53	193.653	2128.59	287.278	2129.15	303.887	2128.24	254.111	2128.24	345.259	2129.15	303.887	2128.24	394.977	2128.41	89.8726	2126.58	9.33065						3205.71	-22.496	-36.452	-54.2466		55.0536	38598.5	55.0536	38598.5
								2130.63	190.849	2127.69	256.842	2128.24	309.352	2127.34	295.484	2127.34	350.715	2128.24	314.876	2127.34	411.469	2127.51	11.8814	2125.68	6.31875						3205.71	-24.496	-33.452	-50.0799		55.0537	49540.9	55.0537	49540.9
								2129.72	190.812	2126.78	201.568	2127.34	320.338	2126.43	256.773	2126.43	317.515	2127.34	350.715	2126.43	430.716	2126.6	11.2312	2124.77	3.3082						3205.72	-20.496	-30.452	-52.3947		55.0538	47139.5	55.0538	47139.5
								2128.82	221.188	2125.88	259.503	2126.43	300.949	2125.52	300.89	2125.52	320.214	2126.43	309.232	2125.52	430.632	2125.7	27.1439	2123.87	-10.7497						3205.72	-28.496	-38.452	-52.8577		55.0538	37394.1	55.0538	37394.1
								2127.91	210.087	2124.97	259.453	2125.52	248.442	2124.62	325.671	2124.62	322.911	2125.52	353.339	2124.62	416.749	2124.79	62.3709	2122.96	13.8586						3205.72	-13.496	-37.452	-53.3207		55.0538	29285.4	55.0538	29285.4
								2127.01	232.156	2124.07	270.441	2124.62	281.512	2123.71	281.458	2123.71	355.961	2124.62	300.832	2123.71	353.202	2123.89	23.077	2122.05	13.6087						3205.72	-32.496	-34.452	-51.0058		55.0539	0	55.0539	0
								2126.1	223.821	2123.16	289.701	2123.71	298.014	2122.81	311.75	2122.81	353.133	2123.71	298.014	2122.81	397.275	2122.98	58.29	2121.15	5.07744						3205.73	-19.496	-35.452	-57.0244		55.0539	0	55.0539	0
								2125.2	209.964	2122.25	306.196	2122.81	314.509	2121.9	286.865	2121.9	377.889	2122.81	320.027	2121.9	361.339	2122.07	46.596	2120.24	15.8686						3205.73	-21.496	-40.452	-53.3207		55.054	0	55.054	0
								2124.29	185.064	2121.35	237.187	2121.9	273.073	2120.99	308.871	2120.99	355.753	2121.9	317.206	2120.99	388.847	2121.17	18.3589	2119.34	26.655						3205.73	-25.496	-44.452	-54.2466		55.054	0	55.054	0
								2123.39	204.359	2120.44	286.775	2120.99	297.84	2120.09	289.51	2120.09	341.898	2120.99	333.691	2120.09	427.372	2120.26	28.7354	2118.43	4.33227						3205.73	-24.496	-40.452	-52.8577		55.0541	0	55.0541	0
								2122.48	209.841	2119.53	289.476	2120.09	272.967	2119.18	314.264	2119.18	330.804	2120.09	328.112	2119.18	419.019	2119.35	55.6478	2117.52	17.8745						3205.73	-20.496	-41.452	-51.9318		55.0541	0	55.0541	0
								2121.58	207.039	2118.63	237.048	2119.18	303.237	2118.27	270.104	2118.27	358.302	2119.18	344.588	2118.27	405.157	2118.45	27.4242	2116.62	12.108						3205.74	-25.496	-44.452	-53.7836		55.0542	90967.2	55.0542	90967.2
								2120.67	201.478	2117.72	250.781	2118.27	327.984	2117.37	283.83	2117.37	383.033	2118.27	264.592	2117.37	360.988	2117.54	73.6161	2115.71	36.6714						3205.74	-22.496	-45.452	-52.3947		55.0542	86268.5	55.0542	86268.5
								2119.77	198.68	2116.81	322.371	2117.37	344.454	2116.46	281.02	2116.46	355.407	2117.37	300.364	2116.46	352.652	2116.63	39.8889	2114.8	0.58111						3205.74	-25.496	-43.452	-53.3207		55.0543	72901.9	55.0543	72901.9
								2118.86	217.953	2115.91	253.439	2116.46	303.06	2115.55	289.229	2115.55	404.92	2116.46	371.938	2115.55	382.884	2115.72	3.42007	2113.9	11.3569						3205.74	-20.496	-42.452	-51.9318		55.0543	66230.8	55.0543	66230.8
								2117.95	190.326	2115	272.669	2115.55	275.456	2114.64	330.483	2114.64	369.039	2115.55	366.356	2114.64	391.071	2114.82	5.52227	2112.99	38.6608						3205.75	-25.496	-43.452	-55.6355		55.0544	68788.8	55.0544	68788.8
								2117.05	201.32	2114.09	294.645	2114.64	319.466	2113.74	275.348	2113.74	327.665	2114.64	319.466	2113.74	435.051	2113.91	37.9129	2112.08	27.3851						3205.75	-29.496	-44.452	-52.3947		55.0544	70361.8	55.0544	70361.8
								2116.14	206.795	2113.18	269.81	2113.74	242.307	2112.83	308.33	2112.83	341.366	2113.74	322.158	2112.83	401.931	2113	45.5138	2111.17	13.3598						3205.75	-24.496	-47.452	-49.154		55.0545	65431.5	55.0545	65431.5
								2115.23	212.268	2112.27	278.015	2112.83	278.048	2111.92	300.013	2111.92	352.309	2112.83	341.366	2111.92	410.109	2112.09	11.8232	2110.26	24.1237						3205.75	-26.496	-45.452	-51.9318		55.0545	58506.3	55.0545	58506.3
								2114.33	203.958	2111.37	297.225	2111.92	269.736	2111.01	343.985	2111.01	352.24	2111.92	319.28	2111.01	437.548	2111.18	30.4324	2109.36	23.8703						3205.76	-26.496	-37.452	-48.691		55.0546	52930.5	55.0546	52930.5
								2113.42	225.963	2110.46	253.143	2111.01	302.706	2110.1	308.15	2110.1	343.918	2111.01	371.503	2110.1	341.166	2110.28	79.3006	2108.45	9.85356						3205.76	-27.496	-46.452	-52.3947		55.0546	42642.4	55.0546	42642.4
								2112.51	214.898	2109.55	305.363	2110.1	319.155	2109.19	313.592	2109.19	376.86	2110.1	371.431	2109.19	368.608	2109.37	23.6144	2107.54	4.09843						3205.76	-25.496	-50.452	-57.9503		55.0547	22917.8	55.0547	22917.8
[truncated: 65,203 more rows]
